# Supplementary material for: Identification of key contributors in complex population structures
Source: PLoS One. 2017 May 16;12(5):e0177638. doi: 10.1371/journal.pone.0177638 (PMC5433729; doi:10.1371/journal.pone.0177638)
Supplement: S1 File — Pedigree, genotype and IBD information of the simulated data. (ZIP) [file pone.0177638.s001.zip]

Archive with 4 entries (4 files):
- simulated_data/IBD_simulated_data.txt
- simulated_data/pedigree_simulated_data.txt
- simulated_data/simulated_data.map
- simulated_data/simulated_data.ped
