# Supplementary material for: Identification of key contributors in complex population structures
Source: PLoS One. 2017 May 16;12(5):e0177638. doi: 10.1371/journal.pone.0177638 (PMC5433729; doi:10.1371/journal.pone.0177638)
Supplement: S1 File — Pedigree, genotype and IBD information of the simulated data. (ZIP) [file pone.0177638.s001.zip › simulated_data/pedigree_simulated_data.txt]

     1     0     0  1  0
     2     0     0  1  0
     3     0     0  1  0
     4     0     0  1  0
     5     0     0  1  0
     6     0     0  1  0
     7     0     0  1  0
     8     0     0  1  0
     9     0     0  1  0
    10     0     0  1  0
    11     0     0  1  0
    12     0     0  1  0
    13     0     0  1  0
    14     0     0  1  0
    15     0     0  1  0
    16     0     0  1  0
    17     0     0  1  0
    18     0     0  1  0
    19     0     0  1  0
    20     0     0  1  0
    21     1     0  1  1
    22     2     0  1  1
    23     3     0  1  1
    24     4     0  1  1
    25     5     0  1  1
    26     6     0  1  1
    27     7     0  1  1
    28     8     0  1  1
    29     9     0  1  1
    30    10     0  1  1
    31    11     0  1  1
    32    12     0  1  1
    33    13     0  1  1
    34    14     0  1  1
    35    15     0  1  1
    36    16     0  1  1
    37    17     0  1  1
    38    18     0  1  1
    39    19     0  1  1
    40    20     0  1  1
    41     1     0  2  1
    42     1     0  2  1
    43     1     0  2  1
    44     1     0  2  1
    45     1     0  2  1
    46     1     0  2  1
    47     1     0  2  1
    48     1     0  2  1
    49     1     0  2  1
    50     1     0  2  1
    51     1     0  2  1
    52     1     0  2  1
    53     1     0  2  1
    54     1     0  2  1
    55     1     0  2  1
    56     1     0  2  1
    57     1     0  2  1
    58     1     0  2  1
    59     1     0  2  1
    60     1     0  2  1
    61     1     0  2  1
    62     1     0  2  1
    63     1     0  2  1
    64     1     0  2  1
    65     1     0  2  1
    66     1     0  2  1
    67     1     0  2  1
    68     1     0  2  1
    69     1     0  2  1
    70     1     0  2  1
    71     1     0  2  1
    72     1     0  2  1
    73     1     0  2  1
    74     1     0  2  1
    75     1     0  2  1
    76     1     0  2  1
    77     1     0  2  1
    78     1     0  2  1
    79     1     0  2  1
    80     1     0  2  1
    81     1     0  2  1
    82     1     0  2  1
    83     1     0  2  1
    84     1     0  2  1
    85     1     0  2  1
    86     1     0  2  1
    87     1     0  2  1
    88     1     0  2  1
    89     1     0  2  1
    90     1     0  2  1
    91     2     0  2  1
    92     2     0  2  1
    93     2     0  2  1
    94     2     0  2  1
    95     2     0  2  1
    96     2     0  2  1
    97     2     0  2  1
    98     2     0  2  1
    99     2     0  2  1
   100     2     0  2  1
   101     2     0  2  1
   102     2     0  2  1
   103     2     0  2  1
   104     2     0  2  1
   105     2     0  2  1
   106     2     0  2  1
   107     2     0  2  1
   108     2     0  2  1
   109     2     0  2  1
   110     2     0  2  1
   111     2     0  2  1
   112     2     0  2  1
   113     2     0  2  1
   114     2     0  2  1
   115     2     0  2  1
   116     2     0  2  1
   117     2     0  2  1
   118     2     0  2  1
   119     2     0  2  1
   120     2     0  2  1
   121     2     0  2  1
   122     2     0  2  1
   123     2     0  2  1
   124     2     0  2  1
   125     2     0  2  1
   126     2     0  2  1
   127     2     0  2  1
   128     2     0  2  1
   129     2     0  2  1
   130     2     0  2  1
   131     2     0  2  1
   132     2     0  2  1
   133     2     0  2  1
   134     2     0  2  1
   135     2     0  2  1
   136     2     0  2  1
   137     2     0  2  1
   138     2     0  2  1
   139     2     0  2  1
   140     2     0  2  1
   141     3     0  2  1
   142     3     0  2  1
   143     3     0  2  1
   144     3     0  2  1
   145     3     0  2  1
   146     3     0  2  1
   147     3     0  2  1
   148     3     0  2  1
   149     3     0  2  1
   150     3     0  2  1
   151     3     0  2  1
   152     3     0  2  1
   153     3     0  2  1
   154     3     0  2  1
   155     3     0  2  1
   156     3     0  2  1
   157     3     0  2  1
   158     3     0  2  1
   159     3     0  2  1
   160     3     0  2  1
   161     3     0  2  1
   162     3     0  2  1
   163     3     0  2  1
   164     3     0  2  1
   165     3     0  2  1
   166     3     0  2  1
   167     3     0  2  1
   168     3     0  2  1
   169     3     0  2  1
   170     3     0  2  1
   171     3     0  2  1
   172     3     0  2  1
   173     3     0  2  1
   174     3     0  2  1
   175     3     0  2  1
   176     3     0  2  1
   177     3     0  2  1
   178     3     0  2  1
   179     3     0  2  1
   180     3     0  2  1
   181     3     0  2  1
   182     3     0  2  1
   183     3     0  2  1
   184     3     0  2  1
   185     3     0  2  1
   186     3     0  2  1
   187     3     0  2  1
   188     3     0  2  1
   189     3     0  2  1
   190     3     0  2  1
   191     4     0  2  1
   192     4     0  2  1
   193     4     0  2  1
   194     4     0  2  1
   195     4     0  2  1
   196     4     0  2  1
   197     4     0  2  1
   198     4     0  2  1
   199     4     0  2  1
   200     4     0  2  1
   201     4     0  2  1
   202     4     0  2  1
   203     4     0  2  1
   204     4     0  2  1
   205     4     0  2  1
   206     4     0  2  1
   207     4     0  2  1
   208     4     0  2  1
   209     4     0  2  1
   210     4     0  2  1
   211     4     0  2  1
   212     4     0  2  1
   213     4     0  2  1
   214     4     0  2  1
   215     4     0  2  1
   216     4     0  2  1
   217     4     0  2  1
   218     4     0  2  1
   219     4     0  2  1
   220     4     0  2  1
   221     4     0  2  1
   222     4     0  2  1
   223     4     0  2  1
   224     4     0  2  1
   225     4     0  2  1
   226     4     0  2  1
   227     4     0  2  1
   228     4     0  2  1
   229     4     0  2  1
   230     4     0  2  1
   231     4     0  2  1
   232     4     0  2  1
   233     4     0  2  1
   234     4     0  2  1
   235     4     0  2  1
   236     4     0  2  1
   237     4     0  2  1
   238     4     0  2  1
   239     4     0  2  1
   240     4     0  2  1
   241     5     0  2  1
   242     5     0  2  1
   243     5     0  2  1
   244     5     0  2  1
   245     5     0  2  1
   246     5     0  2  1
   247     5     0  2  1
   248     5     0  2  1
   249     5     0  2  1
   250     5     0  2  1
   251     5     0  2  1
   252     5     0  2  1
   253     5     0  2  1
   254     5     0  2  1
   255     5     0  2  1
   256     5     0  2  1
   257     5     0  2  1
   258     5     0  2  1
   259     5     0  2  1
   260     5     0  2  1
   261     5     0  2  1
   262     5     0  2  1
   263     5     0  2  1
   264     5     0  2  1
   265     5     0  2  1
   266     5     0  2  1
   267     5     0  2  1
   268     5     0  2  1
   269     5     0  2  1
   270     5     0  2  1
   271     5     0  2  1
   272     5     0  2  1
   273     5     0  2  1
   274     5     0  2  1
   275     5     0  2  1
   276     5     0  2  1
   277     5     0  2  1
   278     5     0  2  1
   279     5     0  2  1
   280     5     0  2  1
   281     5     0  2  1
   282     5     0  2  1
   283     5     0  2  1
   284     5     0  2  1
   285     5     0  2  1
   286     5     0  2  1
   287     5     0  2  1
   288     5     0  2  1
   289     5     0  2  1
   290     5     0  2  1
   291     6     0  2  1
   292     6     0  2  1
   293     6     0  2  1
   294     6     0  2  1
   295     6     0  2  1
   296     6     0  2  1
   297     6     0  2  1
   298     6     0  2  1
   299     6     0  2  1
   300     6     0  2  1
   301     6     0  2  1
   302     6     0  2  1
   303     6     0  2  1
   304     6     0  2  1
   305     6     0  2  1
   306     6     0  2  1
   307     6     0  2  1
   308     6     0  2  1
   309     6     0  2  1
   310     6     0  2  1
   311     6     0  2  1
   312     6     0  2  1
   313     6     0  2  1
   314     6     0  2  1
   315     6     0  2  1
   316     6     0  2  1
   317     6     0  2  1
   318     6     0  2  1
   319     6     0  2  1
   320     6     0  2  1
   321     6     0  2  1
   322     6     0  2  1
   323     6     0  2  1
   324     6     0  2  1
   325     6     0  2  1
   326     6     0  2  1
   327     6     0  2  1
   328     6     0  2  1
   329     6     0  2  1
   330     6     0  2  1
   331     6     0  2  1
   332     6     0  2  1
   333     6     0  2  1
   334     6     0  2  1
   335     6     0  2  1
   336     6     0  2  1
   337     6     0  2  1
   338     6     0  2  1
   339     6     0  2  1
   340     6     0  2  1
   341     7     0  2  1
   342     7     0  2  1
   343     7     0  2  1
   344     7     0  2  1
   345     7     0  2  1
   346     7     0  2  1
   347     7     0  2  1
   348     7     0  2  1
   349     7     0  2  1
   350     7     0  2  1
   351     7     0  2  1
   352     7     0  2  1
   353     7     0  2  1
   354     7     0  2  1
   355     7     0  2  1
   356     7     0  2  1
   357     7     0  2  1
   358     7     0  2  1
   359     7     0  2  1
   360     7     0  2  1
   361     7     0  2  1
   362     7     0  2  1
   363     7     0  2  1
   364     7     0  2  1
   365     7     0  2  1
   366     7     0  2  1
   367     7     0  2  1
   368     7     0  2  1
   369     7     0  2  1
   370     7     0  2  1
   371     7     0  2  1
   372     7     0  2  1
   373     7     0  2  1
   374     7     0  2  1
   375     7     0  2  1
   376     7     0  2  1
   377     7     0  2  1
   378     7     0  2  1
   379     7     0  2  1
   380     7     0  2  1
   381     7     0  2  1
   382     7     0  2  1
   383     7     0  2  1
   384     7     0  2  1
   385     7     0  2  1
   386     7     0  2  1
   387     7     0  2  1
   388     7     0  2  1
   389     7     0  2  1
   390     7     0  2  1
   391     8     0  2  1
   392     8     0  2  1
   393     8     0  2  1
   394     8     0  2  1
   395     8     0  2  1
   396     8     0  2  1
   397     8     0  2  1
   398     8     0  2  1
   399     8     0  2  1
   400     8     0  2  1
   401     8     0  2  1
   402     8     0  2  1
   403     8     0  2  1
   404     8     0  2  1
   405     8     0  2  1
   406     8     0  2  1
   407     8     0  2  1
   408     8     0  2  1
   409     8     0  2  1
   410     8     0  2  1
   411     8     0  2  1
   412     8     0  2  1
   413     8     0  2  1
   414     8     0  2  1
   415     8     0  2  1
   416     8     0  2  1
   417     8     0  2  1
   418     8     0  2  1
   419     8     0  2  1
   420     8     0  2  1
   421     8     0  2  1
   422     8     0  2  1
   423     8     0  2  1
   424     8     0  2  1
   425     8     0  2  1
   426     8     0  2  1
   427     8     0  2  1
   428     8     0  2  1
   429     8     0  2  1
   430     8     0  2  1
   431     8     0  2  1
   432     8     0  2  1
   433     8     0  2  1
   434     8     0  2  1
   435     8     0  2  1
   436     8     0  2  1
   437     8     0  2  1
   438     8     0  2  1
   439     8     0  2  1
   440     8     0  2  1
   441     9     0  2  1
   442     9     0  2  1
   443     9     0  2  1
   444     9     0  2  1
   445     9     0  2  1
   446     9     0  2  1
   447     9     0  2  1
   448     9     0  2  1
   449     9     0  2  1
   450     9     0  2  1
   451     9     0  2  1
   452     9     0  2  1
   453     9     0  2  1
   454     9     0  2  1
   455     9     0  2  1
   456     9     0  2  1
   457     9     0  2  1
   458     9     0  2  1
   459     9     0  2  1
   460     9     0  2  1
   461     9     0  2  1
   462     9     0  2  1
   463     9     0  2  1
   464     9     0  2  1
   465     9     0  2  1
   466     9     0  2  1
   467     9     0  2  1
   468     9     0  2  1
   469     9     0  2  1
   470     9     0  2  1
   471     9     0  2  1
   472     9     0  2  1
   473     9     0  2  1
   474     9     0  2  1
   475     9     0  2  1
   476     9     0  2  1
   477     9     0  2  1
   478     9     0  2  1
   479     9     0  2  1
   480     9     0  2  1
   481     9     0  2  1
   482     9     0  2  1
   483     9     0  2  1
   484     9     0  2  1
   485     9     0  2  1
   486     9     0  2  1
   487     9     0  2  1
   488     9     0  2  1
   489     9     0  2  1
   490     9     0  2  1
   491    10     0  2  1
   492    10     0  2  1
   493    10     0  2  1
   494    10     0  2  1
   495    10     0  2  1
   496    10     0  2  1
   497    10     0  2  1
   498    10     0  2  1
   499    10     0  2  1
   500    10     0  2  1
   501    10     0  2  1
   502    10     0  2  1
   503    10     0  2  1
   504    10     0  2  1
   505    10     0  2  1
   506    10     0  2  1
   507    10     0  2  1
   508    10     0  2  1
   509    10     0  2  1
   510    10     0  2  1
   511    10     0  2  1
   512    10     0  2  1
   513    10     0  2  1
   514    10     0  2  1
   515    10     0  2  1
   516    10     0  2  1
   517    10     0  2  1
   518    10     0  2  1
   519    10     0  2  1
   520    10     0  2  1
   521    10     0  2  1
   522    10     0  2  1
   523    10     0  2  1
   524    10     0  2  1
   525    10     0  2  1
   526    10     0  2  1
   527    10     0  2  1
   528    10     0  2  1
   529    10     0  2  1
   530    10     0  2  1
   531    10     0  2  1
   532    10     0  2  1
   533    10     0  2  1
   534    10     0  2  1
   535    10     0  2  1
   536    10     0  2  1
   537    10     0  2  1
   538    10     0  2  1
   539    10     0  2  1
   540    10     0  2  1
   541    11     0  2  1
   542    11     0  2  1
   543    11     0  2  1
   544    11     0  2  1
   545    11     0  2  1
   546    11     0  2  1
   547    11     0  2  1
   548    11     0  2  1
   549    11     0  2  1
   550    11     0  2  1
   551    11     0  2  1
   552    11     0  2  1
   553    11     0  2  1
   554    11     0  2  1
   555    11     0  2  1
   556    11     0  2  1
   557    11     0  2  1
   558    11     0  2  1
   559    11     0  2  1
   560    11     0  2  1
   561    11     0  2  1
   562    11     0  2  1
   563    11     0  2  1
   564    11     0  2  1
   565    11     0  2  1
   566    11     0  2  1
   567    11     0  2  1
   568    11     0  2  1
   569    11     0  2  1
   570    11     0  2  1
   571    11     0  2  1
   572    11     0  2  1
   573    11     0  2  1
   574    11     0  2  1
   575    11     0  2  1
   576    11     0  2  1
   577    11     0  2  1
   578    11     0  2  1
   579    11     0  2  1
   580    11     0  2  1
   581    11     0  2  1
   582    11     0  2  1
   583    11     0  2  1
   584    11     0  2  1
   585    11     0  2  1
   586    11     0  2  1
   587    11     0  2  1
   588    11     0  2  1
   589    11     0  2  1
   590    11     0  2  1
   591    12     0  2  1
   592    12     0  2  1
   593    12     0  2  1
   594    12     0  2  1
   595    12     0  2  1
   596    12     0  2  1
   597    12     0  2  1
   598    12     0  2  1
   599    12     0  2  1
   600    12     0  2  1
   601    12     0  2  1
   602    12     0  2  1
   603    12     0  2  1
   604    12     0  2  1
   605    12     0  2  1
   606    12     0  2  1
   607    12     0  2  1
   608    12     0  2  1
   609    12     0  2  1
   610    12     0  2  1
   611    12     0  2  1
   612    12     0  2  1
   613    12     0  2  1
   614    12     0  2  1
   615    12     0  2  1
   616    12     0  2  1
   617    12     0  2  1
   618    12     0  2  1
   619    12     0  2  1
   620    12     0  2  1
   621    12     0  2  1
   622    12     0  2  1
   623    12     0  2  1
   624    12     0  2  1
   625    12     0  2  1
   626    12     0  2  1
   627    12     0  2  1
   628    12     0  2  1
   629    12     0  2  1
   630    12     0  2  1
   631    12     0  2  1
   632    12     0  2  1
   633    12     0  2  1
   634    12     0  2  1
   635    12     0  2  1
   636    12     0  2  1
   637    12     0  2  1
   638    12     0  2  1
   639    12     0  2  1
   640    12     0  2  1
   641    13     0  2  1
   642    13     0  2  1
   643    13     0  2  1
   644    13     0  2  1
   645    13     0  2  1
   646    13     0  2  1
   647    13     0  2  1
   648    13     0  2  1
   649    13     0  2  1
   650    13     0  2  1
   651    13     0  2  1
   652    13     0  2  1
   653    13     0  2  1
   654    13     0  2  1
   655    13     0  2  1
   656    13     0  2  1
   657    13     0  2  1
   658    13     0  2  1
   659    13     0  2  1
   660    13     0  2  1
   661    13     0  2  1
   662    13     0  2  1
   663    13     0  2  1
   664    13     0  2  1
   665    13     0  2  1
   666    13     0  2  1
   667    13     0  2  1
   668    13     0  2  1
   669    13     0  2  1
   670    13     0  2  1
   671    13     0  2  1
   672    13     0  2  1
   673    13     0  2  1
   674    13     0  2  1
   675    13     0  2  1
   676    13     0  2  1
   677    13     0  2  1
   678    13     0  2  1
   679    13     0  2  1
   680    13     0  2  1
   681    13     0  2  1
   682    13     0  2  1
   683    13     0  2  1
   684    13     0  2  1
   685    13     0  2  1
   686    13     0  2  1
   687    13     0  2  1
   688    13     0  2  1
   689    13     0  2  1
   690    13     0  2  1
   691    14     0  2  1
   692    14     0  2  1
   693    14     0  2  1
   694    14     0  2  1
   695    14     0  2  1
   696    14     0  2  1
   697    14     0  2  1
   698    14     0  2  1
   699    14     0  2  1
   700    14     0  2  1
   701    14     0  2  1
   702    14     0  2  1
   703    14     0  2  1
   704    14     0  2  1
   705    14     0  2  1
   706    14     0  2  1
   707    14     0  2  1
   708    14     0  2  1
   709    14     0  2  1
   710    14     0  2  1
   711    14     0  2  1
   712    14     0  2  1
   713    14     0  2  1
   714    14     0  2  1
   715    14     0  2  1
   716    14     0  2  1
   717    14     0  2  1
   718    14     0  2  1
   719    14     0  2  1
   720    14     0  2  1
   721    14     0  2  1
   722    14     0  2  1
   723    14     0  2  1
   724    14     0  2  1
   725    14     0  2  1
   726    14     0  2  1
   727    14     0  2  1
   728    14     0  2  1
   729    14     0  2  1
   730    14     0  2  1
   731    14     0  2  1
   732    14     0  2  1
   733    14     0  2  1
   734    14     0  2  1
   735    14     0  2  1
   736    14     0  2  1
   737    14     0  2  1
   738    14     0  2  1
   739    14     0  2  1
   740    14     0  2  1
   741    15     0  2  1
   742    15     0  2  1
   743    15     0  2  1
   744    15     0  2  1
   745    15     0  2  1
   746    15     0  2  1
   747    15     0  2  1
   748    15     0  2  1
   749    15     0  2  1
   750    15     0  2  1
   751    15     0  2  1
   752    15     0  2  1
   753    15     0  2  1
   754    15     0  2  1
   755    15     0  2  1
   756    15     0  2  1
   757    15     0  2  1
   758    15     0  2  1
   759    15     0  2  1
   760    15     0  2  1
   761    15     0  2  1
   762    15     0  2  1
   763    15     0  2  1
   764    15     0  2  1
   765    15     0  2  1
   766    15     0  2  1
   767    15     0  2  1
   768    15     0  2  1
   769    15     0  2  1
   770    15     0  2  1
   771    15     0  2  1
   772    15     0  2  1
   773    15     0  2  1
   774    15     0  2  1
   775    15     0  2  1
   776    15     0  2  1
   777    15     0  2  1
   778    15     0  2  1
   779    15     0  2  1
   780    15     0  2  1
   781    15     0  2  1
   782    15     0  2  1
   783    15     0  2  1
   784    15     0  2  1
   785    15     0  2  1
   786    15     0  2  1
   787    15     0  2  1
   788    15     0  2  1
   789    15     0  2  1
   790    15     0  2  1
   791    16     0  2  1
   792    16     0  2  1
   793    16     0  2  1
   794    16     0  2  1
   795    16     0  2  1
   796    16     0  2  1
   797    16     0  2  1
   798    16     0  2  1
   799    16     0  2  1
   800    16     0  2  1
   801    16     0  2  1
   802    16     0  2  1
   803    16     0  2  1
   804    16     0  2  1
   805    16     0  2  1
   806    16     0  2  1
   807    16     0  2  1
   808    16     0  2  1
   809    16     0  2  1
   810    16     0  2  1
   811    16     0  2  1
   812    16     0  2  1
   813    16     0  2  1
   814    16     0  2  1
   815    16     0  2  1
   816    16     0  2  1
   817    16     0  2  1
   818    16     0  2  1
   819    16     0  2  1
   820    16     0  2  1
   821    16     0  2  1
   822    16     0  2  1
   823    16     0  2  1
   824    16     0  2  1
   825    16     0  2  1
   826    16     0  2  1
   827    16     0  2  1
   828    16     0  2  1
   829    16     0  2  1
   830    16     0  2  1
   831    16     0  2  1
   832    16     0  2  1
   833    16     0  2  1
   834    16     0  2  1
   835    16     0  2  1
   836    16     0  2  1
   837    16     0  2  1
   838    16     0  2  1
   839    16     0  2  1
   840    16     0  2  1
   841    17     0  2  1
   842    17     0  2  1
   843    17     0  2  1
   844    17     0  2  1
   845    17     0  2  1
   846    17     0  2  1
   847    17     0  2  1
   848    17     0  2  1
   849    17     0  2  1
   850    17     0  2  1
   851    17     0  2  1
   852    17     0  2  1
   853    17     0  2  1
   854    17     0  2  1
   855    17     0  2  1
   856    17     0  2  1
   857    17     0  2  1
   858    17     0  2  1
   859    17     0  2  1
   860    17     0  2  1
   861    17     0  2  1
   862    17     0  2  1
   863    17     0  2  1
   864    17     0  2  1
   865    17     0  2  1
   866    17     0  2  1
   867    17     0  2  1
   868    17     0  2  1
   869    17     0  2  1
   870    17     0  2  1
   871    17     0  2  1
   872    17     0  2  1
   873    17     0  2  1
   874    17     0  2  1
   875    17     0  2  1
   876    17     0  2  1
   877    17     0  2  1
   878    17     0  2  1
   879    17     0  2  1
   880    17     0  2  1
   881    17     0  2  1
   882    17     0  2  1
   883    17     0  2  1
   884    17     0  2  1
   885    17     0  2  1
   886    17     0  2  1
   887    17     0  2  1
   888    17     0  2  1
   889    17     0  2  1
   890    17     0  2  1
   891    18     0  2  1
   892    18     0  2  1
   893    18     0  2  1
   894    18     0  2  1
   895    18     0  2  1
   896    18     0  2  1
   897    18     0  2  1
   898    18     0  2  1
   899    18     0  2  1
   900    18     0  2  1
   901    18     0  2  1
   902    18     0  2  1
   903    18     0  2  1
   904    18     0  2  1
   905    18     0  2  1
   906    18     0  2  1
   907    18     0  2  1
   908    18     0  2  1
   909    18     0  2  1
   910    18     0  2  1
   911    18     0  2  1
   912    18     0  2  1
   913    18     0  2  1
   914    18     0  2  1
   915    18     0  2  1
   916    18     0  2  1
   917    18     0  2  1
   918    18     0  2  1
   919    18     0  2  1
   920    18     0  2  1
   921    18     0  2  1
   922    18     0  2  1
   923    18     0  2  1
   924    18     0  2  1
   925    18     0  2  1
   926    18     0  2  1
   927    18     0  2  1
   928    18     0  2  1
   929    18     0  2  1
   930    18     0  2  1
   931    18     0  2  1
   932    18     0  2  1
   933    18     0  2  1
   934    18     0  2  1
   935    18     0  2  1
   936    18     0  2  1
   937    18     0  2  1
   938    18     0  2  1
   939    18     0  2  1
   940    18     0  2  1
   941    19     0  2  1
   942    19     0  2  1
   943    19     0  2  1
   944    19     0  2  1
   945    19     0  2  1
   946    19     0  2  1
   947    19     0  2  1
   948    19     0  2  1
   949    19     0  2  1
   950    19     0  2  1
   951    19     0  2  1
   952    19     0  2  1
   953    19     0  2  1
   954    19     0  2  1
   955    19     0  2  1
   956    19     0  2  1
   957    19     0  2  1
   958    19     0  2  1
   959    19     0  2  1
   960    19     0  2  1
   961    19     0  2  1
   962    19     0  2  1
   963    19     0  2  1
   964    19     0  2  1
   965    19     0  2  1
   966    19     0  2  1
   967    19     0  2  1
   968    19     0  2  1
   969    19     0  2  1
   970    19     0  2  1
   971    19     0  2  1
   972    19     0  2  1
   973    19     0  2  1
   974    19     0  2  1
   975    19     0  2  1
   976    19     0  2  1
   977    19     0  2  1
   978    19     0  2  1
   979    19     0  2  1
   980    19     0  2  1
   981    19     0  2  1
   982    19     0  2  1
   983    19     0  2  1
   984    19     0  2  1
   985    19     0  2  1
   986    19     0  2  1
   987    19     0  2  1
   988    19     0  2  1
   989    19     0  2  1
   990    19     0  2  1
   991    20     0  2  1
   992    20     0  2  1
   993    20     0  2  1
   994    20     0  2  1
   995    20     0  2  1
   996    20     0  2  1
   997    20     0  2  1
   998    20     0  2  1
   999    20     0  2  1
  1000    20     0  2  1
  1001    20     0  2  1
  1002    20     0  2  1
  1003    20     0  2  1
  1004    20     0  2  1
  1005    20     0  2  1
  1006    20     0  2  1
  1007    20     0  2  1
  1008    20     0  2  1
  1009    20     0  2  1
  1010    20     0  2  1
  1011    20     0  2  1
  1012    20     0  2  1
  1013    20     0  2  1
  1014    20     0  2  1
  1015    20     0  2  1
  1016    20     0  2  1
  1017    20     0  2  1
  1018    20     0  2  1
  1019    20     0  2  1
  1020    20     0  2  1
  1021    20     0  2  1
  1022    20     0  2  1
  1023    20     0  2  1
  1024    20     0  2  1
  1025    20     0  2  1
  1026    20     0  2  1
  1027    20     0  2  1
  1028    20     0  2  1
  1029    20     0  2  1
  1030    20     0  2  1
  1031    20     0  2  1
  1032    20     0  2  1
  1033    20     0  2  1
  1034    20     0  2  1
  1035    20     0  2  1
  1036    20     0  2  1
  1037    20     0  2  1
  1038    20     0  2  1
  1039    20     0  2  1
  1040    20     0  2  1
  1041    21   220  1  2
  1042    22  1001  1  2
  1043    23   894  1  2
  1044    24   128  1  2
  1045    25   110  1  2
  1046    26   826  1  2
  1047    27   956  1  2
  1048    28  1035  1  2
  1049    29   554  1  2
  1050    30   304  1  2
  1051    31   774  1  2
  1052    32   645  1  2
  1053    33   728  1  2
  1054    34   967  1  2
  1055    35   620  1  2
  1056    36   181  1  2
  1057    37    63  1  2
  1058    38  1019  1  2
  1059    39  1006  1  2
  1060    40   822  1  2
  1061    21  1022  2  2
  1062    21   210  2  2
  1063    21   334  2  2
  1064    21   737  2  2
  1065    21   867  2  2
  1066    21   692  2  2
  1067    21  1013  2  2
  1068    21    76  2  2
  1069    21   563  2  2
  1070    21   329  2  2
  1071    21   597  2  2
  1072    21   801  2  2
  1073    21   127  2  2
  1074    21  1037  2  2
  1075    21   111  2  2
  1076    21   228  2  2
  1077    21   798  2  2
  1078    21  1001  2  2
  1079    21   491  2  2
  1080    21   413  2  2
  1081    21   578  2  2
  1082    21   539  2  2
  1083    21   486  2  2
  1084    21   153  2  2
  1085    21   442  2  2
  1086    21    95  2  2
  1087    21   881  2  2
  1088    21    66  2  2
  1089    21   447  2  2
  1090    21   744  2  2
  1091    21   939  2  2
  1092    21   561  2  2
  1093    21  1030  2  2
  1094    21   805  2  2
  1095    21   834  2  2
  1096    21   303  2  2
  1097    21   909  2  2
  1098    21   213  2  2
  1099    21   808  2  2
  1100    21   784  2  2
  1101    21   192  2  2
  1102    21   718  2  2
  1103    21   182  2  2
  1104    21   452  2  2
  1105    21   941  2  2
  1106    21   965  2  2
  1107    21   683  2  2
  1108    21   460  2  2
  1109    21   729  2  2
  1110    21   402  2  2
  1111    22   533  2  2
  1112    22   286  2  2
  1113    22   272  2  2
  1114    22   198  2  2
  1115    22   813  2  2
  1116    22   747  2  2
  1117    22   792  2  2
  1118    22   608  2  2
  1119    22   901  2  2
  1120    22   322  2  2
  1121    22   130  2  2
  1122    22   134  2  2
  1123    22   794  2  2
  1124    22   508  2  2
  1125    22   983  2  2
  1126    22   194  2  2
  1127    22  1034  2  2
  1128    22   249  2  2
  1129    22   350  2  2
  1130    22   154  2  2
  1131    22   968  2  2
  1132    22   459  2  2
  1133    22   658  2  2
  1134    22   682  2  2
  1135    22   492  2  2
  1136    22   746  2  2
  1137    22    88  2  2
  1138    22   933  2  2
  1139    22   276  2  2
  1140    22    82  2  2
  1141    22   628  2  2
  1142    22   328  2  2
  1143    22   418  2  2
  1144    22   273  2  2
  1145    22   685  2  2
  1146    22   197  2  2
  1147    22   463  2  2
  1148    22    69  2  2
  1149    22   810  2  2
  1150    22   144  2  2
  1151    22   543  2  2
  1152    22   926  2  2
  1153    22   258  2  2
  1154    22   754  2  2
  1155    22   171  2  2
  1156    22   400  2  2
  1157    22   351  2  2
  1158    22   541  2  2
  1159    22   282  2  2
  1160    22   878  2  2
  1161    23   464  2  2
  1162    23   467  2  2
  1163    23   828  2  2
  1164    23   637  2  2
  1165    23   839  2  2
  1166    23   908  2  2
  1167    23   985  2  2
  1168    23    75  2  2
  1169    23   479  2  2
  1170    23   568  2  2
  1171    23   713  2  2
  1172    23   948  2  2
  1173    23   141  2  2
  1174    23   281  2  2
  1175    23  1015  2  2
  1176    23    45  2  2
  1177    23   516  2  2
  1178    23   745  2  2
  1179    23   461  2  2
  1180    23   262  2  2
  1181    23   560  2  2
  1182    23   669  2  2
  1183    23   989  2  2
  1184    23   422  2  2
  1185    23   910  2  2
  1186    23    99  2  2
  1187    23   542  2  2
  1188    23  1039  2  2
  1189    23   886  2  2
  1190    23   271  2  2
  1191    23   416  2  2
  1192    23   835  2  2
  1193    23   730  2  2
  1194    23   158  2  2
  1195    23   426  2  2
  1196    23   690  2  2
  1197    23   246  2  2
  1198    23   225  2  2
  1199    23   972  2  2
  1200    23   120  2  2
  1201    23   594  2  2
  1202    23   614  2  2
  1203    23   145  2  2
  1204    23   449  2  2
  1205    23    96  2  2
  1206    23  1017  2  2
  1207    23   630  2  2
  1208    23   295  2  2
  1209    23    98  2  2
  1210    23   996  2  2
  1211    24   706  2  2
  1212    24   717  2  2
  1213    24   821  2  2
  1214    24   304  2  2
  1215    24   756  2  2
  1216    24   501  2  2
  1217    24   765  2  2
  1218    24   719  2  2
  1219    24   650  2  2
  1220    24    77  2  2
  1221    24   237  2  2
  1222    24   118  2  2
  1223    24   550  2  2
  1224    24   946  2  2
  1225    24   764  2  2
  1226    24   511  2  2
  1227    24   665  2  2
  1228    24   147  2  2
  1229    24   469  2  2
  1230    24   549  2  2
  1231    24   117  2  2
  1232    24   520  2  2
  1233    24   772  2  2
  1234    24   361  2  2
  1235    24   704  2  2
  1236    24   349  2  2
  1237    24   242  2  2
  1238    24   636  2  2
  1239    24   590  2  2
  1240    24    81  2  2
  1241    24   586  2  2
  1242    24   183  2  2
  1243    24   579  2  2
  1244    24   135  2  2
  1245    24   128  2  2
  1246    24   743  2  2
  1247    24   306  2  2
  1248    24   456  2  2
  1249    24  1033  2  2
  1250    24   922  2  2
  1251    24   444  2  2
  1252    24   300  2  2
  1253    24   994  2  2
  1254    24   104  2  2
  1255    24   566  2  2
  1256    24   944  2  2
  1257    24   558  2  2
  1258    24   639  2  2
  1259    24   753  2  2
  1260    24   297  2  2
  1261    25   697  2  2
  1262    25   250  2  2
  1263    25   953  2  2
  1264    25   674  2  2
  1265    25   219  2  2
  1266    25   663  2  2
  1267    25   526  2  2
  1268    25   401  2  2
  1269    25   911  2  2
  1270    25   770  2  2
  1271    25   483  2  2
  1272    25   535  2  2
  1273    25   919  2  2
  1274    25   943  2  2
  1275    25   679  2  2
  1276    25   488  2  2
  1277    25    57  2  2
  1278    25   677  2  2
  1279    25   174  2  2
  1280    25   538  2  2
  1281    25   776  2  2
  1282    25   268  2  2
  1283    25   707  2  2
  1284    25   587  2  2
  1285    25   851  2  2
  1286    25   571  2  2
  1287    25   716  2  2
  1288    25   229  2  2
  1289    25   825  2  2
  1290    25   906  2  2
  1291    25   660  2  2
  1292    25  1002  2  2
  1293    25   664  2  2
  1294    25   150  2  2
  1295    25   860  2  2
  1296    25   857  2  2
  1297    25   807  2  2
  1298    25   694  2  2
  1299    25   420  2  2
  1300    25   846  2  2
  1301    25   133  2  2
  1302    25   895  2  2
  1303    25   230  2  2
  1304    25   671  2  2
  1305    25   484  2  2
  1306    25   870  2  2
  1307    25   569  2  2
  1308    25   378  2  2
  1309    25   611  2  2
  1310    25   879  2  2
  1311    26   392  2  2
  1312    26    87  2  2
  1313    26   417  2  2
  1314    26   397  2  2
  1315    26   986  2  2
  1316    26   537  2  2
  1317    26   659  2  2
  1318    26   515  2  2
  1319    26   897  2  2
  1320    26   544  2  2
  1321    26   123  2  2
  1322    26   773  2  2
  1323    26   269  2  2
  1324    26   125  2  2
  1325    26   435  2  2
  1326    26   332  2  2
  1327    26  1038  2  2
  1328    26   384  2  2
  1329    26   389  2  2
  1330    26   341  2  2
  1331    26   433  2  2
  1332    26   352  2  2
  1333    26   280  2  2
  1334    26   443  2  2
  1335    26   557  2  2
  1336    26   680  2  2
  1337    26  1040  2  2
  1338    26   485  2  2
  1339    26   980  2  2
  1340    26   938  2  2
  1341    26   289  2  2
  1342    26   802  2  2
  1343    26   638  2  2
  1344    26   200  2  2
  1345    26   525  2  2
  1346    26   411  2  2
  1347    26   380  2  2
  1348    26   988  2  2
  1349    26   367  2  2
  1350    26  1036  2  2
  1351    26  1027  2  2
  1352    26   302  2  2
  1353    26   321  2  2
  1354    26  1029  2  2
  1355    26   740  2  2
  1356    26   263  2  2
  1357    26   732  2  2
  1358    26   514  2  2
  1359    26   311  2  2
  1360    26   296  2  2
  1361    27   621  2  2
  1362    27   709  2  2
  1363    27   299  2  2
  1364    27   231  2  2
  1365    27   339  2  2
  1366    27   106  2  2
  1367    27   874  2  2
  1368    27   624  2  2
  1369    27   399  2  2
  1370    27    73  2  2
  1371    27   388  2  2
  1372    27   468  2  2
  1373    27    46  2  2
  1374    27   670  2  2
  1375    27   375  2  2
  1376    27   777  2  2
  1377    27   969  2  2
  1378    27   207  2  2
  1379    27  1003  2  2
  1380    27    71  2  2
  1381    27   964  2  2
  1382    27   872  2  2
  1383    27   673  2  2
  1384    27   896  2  2
  1385    27   330  2  2
  1386    27   785  2  2
  1387    27   891  2  2
  1388    27   633  2  2
  1389    27   427  2  2
  1390    27   727  2  2
  1391    27   151  2  2
  1392    27   643  2  2
  1393    27   160  2  2
  1394    27   315  2  2
  1395    27   593  2  2
  1396    27    49  2  2
  1397    27   343  2  2
  1398    27   519  2  2
  1399    27   404  2  2
  1400    27   852  2  2
  1401    27    59  2  2
  1402    27   841  2  2
  1403    27   795  2  2
  1404    27  1012  2  2
  1405    27   387  2  2
  1406    27   700  2  2
  1407    27   978  2  2
  1408    27   779  2  2
  1409    27   551  2  2
  1410    27   655  2  2
  1411    28   761  2  2
  1412    28   958  2  2
  1413    28   684  2  2
  1414    28   720  2  2
  1415    28   981  2  2
  1416    28   115  2  2
  1417    28   168  2  2
  1418    28   786  2  2
  1419    28   472  2  2
  1420    28   783  2  2
  1421    28   234  2  2
  1422    28   888  2  2
  1423    28   205  2  2
  1424    28   275  2  2
  1425    28   448  2  2
  1426    28   103  2  2
  1427    28   871  2  2
  1428    28    50  2  2
  1429    28   762  2  2
  1430    28   979  2  2
  1431    28   335  2  2
  1432    28   678  2  2
  1433    28    92  2  2
  1434    28   912  2  2
  1435    28   369  2  2
  1436    28   634  2  2
  1437    28   379  2  2
  1438    28   283  2  2
  1439    28   724  2  2
  1440    28   245  2  2
  1441    28   848  2  2
  1442    28   333  2  2
  1443    28   605  2  2
  1444    28    67  2  2
  1445    28   814  2  2
  1446    28   722  2  2
  1447    28   603  2  2
  1448    28   760  2  2
  1449    28   195  2  2
  1450    28   502  2  2
  1451    28  1004  2  2
  1452    28   105  2  2
  1453    28   202  2  2
  1454    28   310  2  2
  1455    28   934  2  2
  1456    28   165  2  2
  1457    28   787  2  2
  1458    28   998  2  2
  1459    28   714  2  2
  1460    28   512  2  2
  1461    29   973  2  2
  1462    29   725  2  2
  1463    29   863  2  2
  1464    29   951  2  2
  1465    29  1011  2  2
  1466    29   509  2  2
  1467    29   562  2  2
  1468    29   480  2  2
  1469    29   316  2  2
  1470    29   241  2  2
  1471    29   703  2  2
  1472    29   412  2  2
  1473    29   712  2  2
  1474    29   482  2  2
  1475    29   232  2  2
  1476    29   577  2  2
  1477    29    43  2  2
  1478    29   279  2  2
  1479    29   353  2  2
  1480    29   201  2  2
  1481    29   340  2  2
  1482    29   618  2  2
  1483    29   844  2  2
  1484    29   441  2  2
  1485    29   604  2  2
  1486    29   277  2  2
  1487    29   615  2  2
  1488    29    80  2  2
  1489    29   927  2  2
  1490    29   239  2  2
  1491    29   869  2  2
  1492    29   818  2  2
  1493    29   260  2  2
  1494    29   513  2  2
  1495    29   319  2  2
  1496    29   287  2  2
  1497    29   899  2  2
  1498    29   607  2  2
  1499    29  1014  2  2
  1500    29   651  2  2
  1501    29   364  2  2
  1502    29   617  2  2
  1503    29   645  2  2
  1504    29   662  2  2
  1505    29   862  2  2
  1506    29   236  2  2
  1507    29   741  2  2
  1508    29   186  2  2
  1509    29   967  2  2
  1510    29   129  2  2
  1511    30   159  2  2
  1512    30   930  2  2
  1513    30   395  2  2
  1514    30   854  2  2
  1515    30   629  2  2
  1516    30   815  2  2
  1517    30   613  2  2
  1518    30   226  2  2
  1519    30  1020  2  2
  1520    30   711  2  2
  1521    30   866  2  2
  1522    30   771  2  2
  1523    30   698  2  2
  1524    30   180  2  2
  1525    30   631  2  2
  1526    30   233  2  2
  1527    30   240  2  2
  1528    30   359  2  2
  1529    30   462  2  2
  1530    30   689  2  2
  1531    30   686  2  2
  1532    30    85  2  2
  1533    30   751  2  2
  1534    30   573  2  2
  1535    30   963  2  2
  1536    30   995  2  2
  1537    30   833  2  2
  1538    30   531  2  2
  1539    30   430  2  2
  1540    30   648  2  2
  1541    30   124  2  2
  1542    30   914  2  2
  1543    30   357  2  2
  1544    30   806  2  2
  1545    30   193  2  2
  1546    30   227  2  2
  1547    30   527  2  2
  1548    30   959  2  2
  1549    30   588  2  2
  1550    30   445  2  2
  1551    30    70  2  2
  1552    30   598  2  2
  1553    30   592  2  2
  1554    30   831  2  2
  1555    30   596  2  2
  1556    30   284  2  2
  1557    30   904  2  2
  1558    30   393  2  2
  1559    30   238  2  2
  1560    30    93  2  2
  1561    31   196  2  2
  1562    31   616  2  2
  1563    31   750  2  2
  1564    31   837  2  2
  1565    31   755  2  2
  1566    31   654  2  2
  1567    31   439  2  2
  1568    31   137  2  2
  1569    31   880  2  2
  1570    31   172  2  2
  1571    31    61  2  2
  1572    31   742  2  2
  1573    31   726  2  2
  1574    31   873  2  2
  1575    31   354  2  2
  1576    31   318  2  2
  1577    31   999  2  2
  1578    31   100  2  2
  1579    31   163  2  2
  1580    31   918  2  2
  1581    31   434  2  2
  1582    31   693  2  2
  1583    31   647  2  2
  1584    31   212  2  2
  1585    31  1025  2  2
  1586    31   809  2  2
  1587    31   817  2  2
  1588    31   122  2  2
  1589    31   453  2  2
  1590    31   641  2  2
  1591    31   222  2  2
  1592    31   348  2  2
  1593    31   166  2  2
  1594    31   415  2  2
  1595    31   363  2  2
  1596    31   362  2  2
  1597    31   438  2  2
  1598    31  1026  2  2
  1599    31   217  2  2
  1600    31   865  2  2
  1601    31   622  2  2
  1602    31   317  2  2
  1603    31   652  2  2
  1604    31   162  2  2
  1605    31   505  2  2
  1606    31   861  2  2
  1607    31   940  2  2
  1608    31   244  2  2
  1609    31   274  2  2
  1610    31   431  2  2
  1611    32    41  2  2
  1612    32   170  2  2
  1613    32   877  2  2
  1614    32   820  2  2
  1615    32   253  2  2
  1616    32   609  2  2
  1617    32   767  2  2
  1618    32   494  2  2
  1619    32   189  2  2
  1620    32   206  2  2
  1621    32   215  2  2
  1622    32   465  2  2
  1623    32   853  2  2
  1624    32    74  2  2
  1625    32   536  2  2
  1626    32   323  2  2
  1627    32   220  2  2
  1628    32   699  2  2
  1629    32   338  2  2
  1630    32   925  2  2
  1631    32   591  2  2
  1632    32   101  2  2
  1633    32   146  2  2
  1634    32   454  2  2
  1635    32   290  2  2
  1636    32   517  2  2
  1637    32   466  2  2
  1638    32   218  2  2
  1639    32   945  2  2
  1640    32   187  2  2
  1641    32   320  2  2
  1642    32   625  2  2
  1643    32   826  2  2
  1644    32    51  2  2
  1645    32    56  2  2
  1646    32   376  2  2
  1647    32   845  2  2
  1648    32   796  2  2
  1649    32   915  2  2
  1650    32   708  2  2
  1651    32   653  2  2
  1652    32   487  2  2
  1653    32   997  2  2
  1654    32   803  2  2
  1655    32   955  2  2
  1656    32   950  2  2
  1657    32  1006  2  2
  1658    32   471  2  2
  1659    32   937  2  2
  1660    32   582  2  2
  1661    33   672  2  2
  1662    33   993  2  2
  1663    33   917  2  2
  1664    33   644  2  2
  1665    33   584  2  2
  1666    33   829  2  2
  1667    33   734  2  2
  1668    33   305  2  2
  1669    33    89  2  2
  1670    33   175  2  2
  1671    33   961  2  2
  1672    33   405  2  2
  1673    33   696  2  2
  1674    33   778  2  2
  1675    33   429  2  2
  1676    33   923  2  2
  1677    33   830  2  2
  1678    33  1024  2  2
  1679    33  1023  2  2
  1680    33   780  2  2
  1681    33   936  2  2
  1682    33  1007  2  2
  1683    33   898  2  2
  1684    33   528  2  2
  1685    33   723  2  2
  1686    33  1009  2  2
  1687    33   676  2  2
  1688    33   782  2  2
  1689    33   312  2  2
  1690    33   800  2  2
  1691    33   705  2  2
  1692    33   931  2  2
  1693    33   425  2  2
  1694    33   409  2  2
  1695    33   473  2  2
  1696    33   489  2  2
  1697    33   437  2  2
  1698    33   763  2  2
  1699    33   589  2  2
  1700    33   623  2  2
  1701    33    58  2  2
  1702    33   990  2  2
  1703    33   139  2  2
  1704    33   342  2  2
  1705    33   688  2  2
  1706    33   288  2  2
  1707    33   346  2  2
  1708    33   370  2  2
  1709    33   855  2  2
  1710    33   102  2  2
  1711    34   883  2  2
  1712    34   247  2  2
  1713    34   365  2  2
  1714    34   152  2  2
  1715    34   949  2  2
  1716    34   446  2  2
  1717    34   208  2  2
  1718    34   396  2  2
  1719    34   337  2  2
  1720    34   403  2  2
  1721    34   602  2  2
  1722    34   309  2  2
  1723    34   325  2  2
  1724    34   733  2  2
  1725    34    60  2  2
  1726    34   181  2  2
  1727    34   203  2  2
  1728    34   301  2  2
  1729    34   110  2  2
  1730    34   383  2  2
  1731    34   816  2  2
  1732    34    44  2  2
  1733    34   892  2  2
  1734    34   298  2  2
  1735    34   313  2  2
  1736    34    68  2  2
  1737    34   916  2  2
  1738    34   966  2  2
  1739    34   819  2  2
  1740    34   500  2  2
  1741    34   424  2  2
  1742    34   504  2  2
  1743    34    62  2  2
  1744    34    65  2  2
  1745    34   148  2  2
  1746    34   371  2  2
  1747    34   970  2  2
  1748    34   366  2  2
  1749    34   498  2  2
  1750    34   735  2  2
  1751    34   458  2  2
  1752    34   903  2  2
  1753    34   308  2  2
  1754    34   347  2  2
  1755    34   372  2  2
  1756    34   336  2  2
  1757    34   859  2  2
  1758    34   496  2  2
  1759    34   876  2  2
  1760    34   887  2  2
  1761    35   900  2  2
  1762    35   567  2  2
  1763    35   977  2  2
  1764    35   957  2  2
  1765    35  1016  2  2
  1766    35   789  2  2
  1767    35    53  2  2
  1768    35   583  2  2
  1769    35   278  2  2
  1770    35   114  2  2
  1771    35   864  2  2
  1772    35   799  2  2
  1773    35   355  2  2
  1774    35   666  2  2
  1775    35   521  2  2
  1776    35  1005  2  2
  1777    35   199  2  2
  1778    35   774  2  2
  1779    35  1031  2  2
  1780    35   646  2  2
  1781    35  1019  2  2
  1782    35   179  2  2
  1783    35   836  2  2
  1784    35   221  2  2
  1785    35   382  2  2
  1786    35    48  2  2
  1787    35   632  2  2
  1788    35   935  2  2
  1789    35   385  2  2
  1790    35   757  2  2
  1791    35   668  2  2
  1792    35   793  2  2
  1793    35   612  2  2
  1794    35    54  2  2
  1795    35   107  2  2
  1796    35   574  2  2
  1797    35   436  2  2
  1798    35   264  2  2
  1799    35   368  2  2
  1800    35   982  2  2
  1801    35   178  2  2
  1802    35   428  2  2
  1803    35   116  2  2
  1804    35   529  2  2
  1805    35   585  2  2
  1806    35   216  2  2
  1807    35   956  2  2
  1808    35   812  2  2
  1809    35   211  2  2
  1810    35   991  2  2
  1811    36   656  2  2
  1812    36   702  2  2
  1813    36   546  2  2
  1814    36   164  2  2
  1815    36   824  2  2
  1816    36   255  2  2
  1817    36   191  2  2
  1818    36   929  2  2
  1819    36   832  2  2
  1820    36   493  2  2
  1821    36   758  2  2
  1822    36   559  2  2
  1823    36  1021  2  2
  1824    36   470  2  2
  1825    36   157  2  2
  1826    36   410  2  2
  1827    36   235  2  2
  1828    36   108  2  2
  1829    36   477  2  2
  1830    36   960  2  2
  1831    36   481  2  2
  1832    36   109  2  2
  1833    36   954  2  2
  1834    36   822  2  2
  1835    36   827  2  2
  1836    36   532  2  2
  1837    36   373  2  2
  1838    36   920  2  2
  1839    36    84  2  2
  1840    36   173  2  2
  1841    36   962  2  2
  1842    36   408  2  2
  1843    36   823  2  2
  1844    36   285  2  2
  1845    36   414  2  2
  1846    36   265  2  2
  1847    36   398  2  2
  1848    36   451  2  2
  1849    36    55  2  2
  1850    36   224  2  2
  1851    36   739  2  2
  1852    36    72  2  2
  1853    36   752  2  2
  1854    36   548  2  2
  1855    36   140  2  2
  1856    36   749  2  2
  1857    36   701  2  2
  1858    36   510  2  2
  1859    36   530  2  2
  1860    36   595  2  2
  1861    37   687  2  2
  1862    37   345  2  2
  1863    37   223  2  2
  1864    37   188  2  2
  1865    37   476  2  2
  1866    37   599  2  2
  1867    37   691  2  2
  1868    37   840  2  2
  1869    37   856  2  2
  1870    37   759  2  2
  1871    37   503  2  2
  1872    37   635  2  2
  1873    37   161  2  2
  1874    37   581  2  2
  1875    37   248  2  2
  1876    37   292  2  2
  1877    37   374  2  2
  1878    37   432  2  2
  1879    37  1035  2  2
  1880    37   326  2  2
  1881    37   113  2  2
  1882    37   748  2  2
  1883    37   889  2  2
  1884    37   781  2  2
  1885    37   619  2  2
  1886    37   419  2  2
  1887    37   324  2  2
  1888    37   293  2  2
  1889    37   440  2  2
  1890    37   457  2  2
  1891    37   169  2  2
  1892    37    94  2  2
  1893    37   331  2  2
  1894    37   884  2  2
  1895    37   838  2  2
  1896    37   552  2  2
  1897    37   984  2  2
  1898    37   518  2  2
  1899    37   992  2  2
  1900    37   553  2  2
  1901    37   266  2  2
  1902    37   155  2  2
  1903    37    64  2  2
  1904    37   407  2  2
  1905    37   971  2  2
  1906    37   142  2  2
  1907    37   893  2  2
  1908    37   610  2  2
  1909    37   738  2  2
  1910    37   849  2  2
  1911    38   868  2  2
  1912    38   790  2  2
  1913    38   136  2  2
  1914    38   736  2  2
  1915    38   478  2  2
  1916    38   575  2  2
  1917    38   270  2  2
  1918    38   804  2  2
  1919    38   495  2  2
  1920    38   843  2  2
  1921    38   627  2  2
  1922    38    90  2  2
  1923    38   875  2  2
  1924    38   423  2  2
  1925    38   797  2  2
  1926    38   932  2  2
  1927    38   640  2  2
  1928    38   811  2  2
  1929    38  1032  2  2
  1930    38   294  2  2
  1931    38   185  2  2
  1932    38   149  2  2
  1933    38   450  2  2
  1934    38   291  2  2
  1935    38   942  2  2
  1936    38   924  2  2
  1937    38   190  2  2
  1938    38   902  2  2
  1939    38   132  2  2
  1940    38   507  2  2
  1941    38   522  2  2
  1942    38    91  2  2
  1943    38   766  2  2
  1944    38   524  2  2
  1945    38   570  2  2
  1946    38   499  2  2
  1947    38   928  2  2
  1948    38   580  2  2
  1949    38    97  2  2
  1950    38   523  2  2
  1951    38   167  2  2
  1952    38   455  2  2
  1953    38   112  2  2
  1954    38  1010  2  2
  1955    38   987  2  2
  1956    38   620  2  2
  1957    38   847  2  2
  1958    38    42  2  2
  1959    38   344  2  2
  1960    38   209  2  2
  1961    39  1000  2  2
  1962    39   769  2  2
  1963    39   576  2  2
  1964    39   976  2  2
  1965    39   907  2  2
  1966    39   243  2  2
  1967    39    52  2  2
  1968    39   905  2  2
  1969    39   131  2  2
  1970    39   545  2  2
  1971    39    86  2  2
  1972    39   406  2  2
  1973    39   921  2  2
  1974    39   386  2  2
  1975    39   791  2  2
  1976    39   715  2  2
  1977    39   356  2  2
  1978    39   390  2  2
  1979    39   251  2  2
  1980    39   256  2  2
  1981    39   474  2  2
  1982    39   506  2  2
  1983    39   952  2  2
  1984    39   143  2  2
  1985    39   681  2  2
  1986    39   626  2  2
  1987    39   421  2  2
  1988    39   497  2  2
  1989    39   885  2  2
  1990    39   314  2  2
  1991    39   381  2  2
  1992    39   649  2  2
  1993    39   974  2  2
  1994    39   731  2  2
  1995    39   894  2  2
  1996    39   564  2  2
  1997    39   254  2  2
  1998    39   721  2  2
  1999    39    47  2  2
  2000    39   534  2  2
  2001    39  1018  2  2
  2002    39   377  2  2
  2003    39   394  2  2
  2004    39   642  2  2
  2005    39   850  2  2
  2006    39   661  2  2
  2007    39   913  2  2
  2008    39   360  2  2
  2009    39  1008  2  2
  2010    39    79  2  2
  2011    40   606  2  2
  2012    40   572  2  2
  2013    40   257  2  2
  2014    40   138  2  2
  2015    40    63  2  2
  2016    40   391  2  2
  2017    40   156  2  2
  2018    40   327  2  2
  2019    40   600  2  2
  2020    40   475  2  2
  2021    40   710  2  2
  2022    40   882  2  2
  2023    40   890  2  2
  2024    40   554  2  2
  2025    40   358  2  2
  2026    40   184  2  2
  2027    40   858  2  2
  2028    40   768  2  2
  2029    40   252  2  2
  2030    40   177  2  2
  2031    40   675  2  2
  2032    40   842  2  2
  2033    40   307  2  2
  2034    40   947  2  2
  2035    40   556  2  2
  2036    40    78  2  2
  2037    40   204  2  2
  2038    40    83  2  2
  2039    40   176  2  2
  2040    40   121  2  2
  2041    40   267  2  2
  2042    40   119  2  2
  2043    40   126  2  2
  2044    40   695  2  2
  2045    40   667  2  2
  2046    40   657  2  2
  2047    40   555  2  2
  2048    40   261  2  2
  2049    40  1028  2  2
  2050    40   547  2  2
  2051    40   565  2  2
  2052    40   490  2  2
  2053    40   540  2  2
  2054    40   788  2  2
  2055    40   728  2  2
  2056    40   775  2  2
  2057    40   214  2  2
  2058    40   259  2  2
  2059    40   975  2  2
  2060    40   601  2  2
  2061  1041  1623  1  3
  2062  1042  1094  1  3
  2063  1043  1522  1  3
  2064  1044  1310  1  3
  2065  1045  1364  1  3
  2066  1046  1346  1  3
  2067  1047  1957  1  3
  2068  1048  2052  1  3
  2069  1049  1358  1  3
  2070  1050  1216  1  3
  2071  1051  1988  1  3
  2072  1052  1921  1  3
  2073  1053  1771  1  3
  2074  1054  1218  1  3
  2075  1055  1445  1  3
  2076  1056  1422  1  3
  2077  1057  1437  1  3
  2078  1058  1660  1  3
  2079  1059  1550  1  3
  2080  1060  1609  1  3
  2081  1041  1944  2  3
  2082  1041  1590  2  3
  2083  1041  1972  2  3
  2084  1041  1581  2  3
  2085  1041  1276  2  3
  2086  1041  1357  2  3
  2087  1041  1828  2  3
  2088  1041  1066  2  3
  2089  1041  2035  2  3
  2090  1041  2054  2  3
  2091  1041  1670  2  3
  2092  1041  1140  2  3
  2093  1041  1487  2  3
  2094  1041  1096  2  3
  2095  1041  1927  2  3
  2096  1041  1743  2  3
  2097  1041  1643  2  3
  2098  1041  1153  2  3
  2099  1041  1529  2  3
  2100  1041  1429  2  3
  2101  1041  2053  2  3
  2102  1041  1962  2  3
  2103  1041  1351  2  3
  2104  1041  1866  2  3
  2105  1041  2003  2  3
  2106  1041  1757  2  3
  2107  1041  1359  2  3
  2108  1041  1651  2  3
  2109  1041  1856  2  3
  2110  1041  1773  2  3
  2111  1041  1950  2  3
  2112  1041  1518  2  3
  2113  1041  1669  2  3
  2114  1041  2008  2  3
  2115  1041  1154  2  3
  2116  1041  1880  2  3
  2117  1041  1860  2  3
  2118  1041  1696  2  3
  2119  1041  1813  2  3
  2120  1041  1498  2  3
  2121  1041  1546  2  3
  2122  1041  1589  2  3
  2123  1041  1223  2  3
  2124  1041  1554  2  3
  2125  1041  1162  2  3
  2126  1041  1732  2  3
  2127  1041  1964  2  3
  2128  1041  1956  2  3
  2129  1041  1602  2  3
  2130  1041  1453  2  3
  2131  1042  1321  2  3
  2132  1042  1113  2  3
  2133  1042  1641  2  3
  2134  1042  1328  2  3
  2135  1042  1628  2  3
  2136  1042  1413  2  3
  2137  1042  1560  2  3
  2138  1042  1408  2  3
  2139  1042  1158  2  3
  2140  1042  1576  2  3
  2141  1042  1668  2  3
  2142  1042  1695  2  3
  2143  1042  1312  2  3
  2144  1042  1314  2  3
  2145  1042  1174  2  3
  2146  1042  1834  2  3
  2147  1042  1553  2  3
  2148  1042  1138  2  3
  2149  1042  1214  2  3
  2150  1042  1988  2  3
  2151  1042  1661  2  3
  2152  1042  2057  2  3
  2153  1042  1377  2  3
  2154  1042  1215  2  3
  2155  1042  1467  2  3
  2156  1042  1286  2  3
  2157  1042  1712  2  3
  2158  1042  1671  2  3
  2159  1042  1105  2  3
  2160  1042  1646  2  3
  2161  1042  1448  2  3
  2162  1042  1525  2  3
  2163  1042  1821  2  3
  2164  1042  1464  2  3
  2165  1042  1637  2  3
  2166  1042  1376  2  3
  2167  1042  1588  2  3
  2168  1042  1770  2  3
  2169  1042  1176  2  3
  2170  1042  1227  2  3
  2171  1042  1435  2  3
  2172  1042  1973  2  3
  2173  1042  1610  2  3
  2174  1042  1290  2  3
  2175  1042  2029  2  3
  2176  1042  1852  2  3
  2177  1042  1486  2  3
  2178  1042  1901  2  3
  2179  1042  1982  2  3
  2180  1042  1131  2  3
  2181  1043  1874  2  3
  2182  1043  1543  2  3
  2183  1043  1195  2  3
  2184  1043  1624  2  3
  2185  1043  1916  2  3
  2186  1043  1184  2  3
  2187  1043  1209  2  3
  2188  1043  1302  2  3
  2189  1043  1459  2  3
  2190  1043  1324  2  3
  2191  1043  1789  2  3
  2192  1043  1948  2  3
  2193  1043  1919  2  3
  2194  1043  1218  2  3
  2195  1043  1677  2  3
  2196  1043  1586  2  3
  2197  1043  1449  2  3
  2198  1043  2027  2  3
  2199  1043  1083  2  3
  2200  1043  1126  2  3
  2201  1043  1645  2  3
  2202  1043  1337  2  3
  2203  1043  1073  2  3
  2204  1043  1604  2  3
  2205  1043  1257  2  3
  2206  1043  1353  2  3
  2207  1043  1287  2  3
  2208  1043  2048  2  3
  2209  1043  1501  2  3
  2210  1043  1249  2  3
  2211  1043  1322  2  3
  2212  1043  1759  2  3
  2213  1043  1747  2  3
  2214  1043  1325  2  3
  2215  1043  1496  2  3
  2216  1043  1219  2  3
  2217  1043  1439  2  3
  2218  1043  1463  2  3
  2219  1043  1347  2  3
  2220  1043  1123  2  3
  2221  1043  1881  2  3
  2222  1043  1207  2  3
  2223  1043  1657  2  3
  2224  1043  1063  2  3
  2225  1043  1693  2  3
  2226  1043  1230  2  3
  2227  1043  1601  2  3
  2228  1043  1689  2  3
  2229  1043  1709  2  3
  2230  1043  1922  2  3
  2231  1044  2032  2  3
  2232  1044  1531  2  3
  2233  1044  1569  2  3
  2234  1044  1369  2  3
  2235  1044  1272  2  3
  2236  1044  1441  2  3
  2237  1044  1594  2  3
  2238  1044  1626  2  3
  2239  1044  1343  2  3
  2240  1044  2002  2  3
  2241  1044  1659  2  3
  2242  1044  1635  2  3
  2243  1044  1951  2  3
  2244  1044  1792  2  3
  2245  1044  1568  2  3
  2246  1044  1157  2  3
  2247  1044  1427  2  3
  2248  1044  1800  2  3
  2249  1044  2034  2  3
  2250  1044  1831  2  3
  2251  1044  1349  2  3
  2252  1044  1293  2  3
  2253  1044  1764  2  3
  2254  1044  1224  2  3
  2255  1044  1294  2  3
  2256  1044  1605  2  3
  2257  1044  1900  2  3
  2258  1044  1548  2  3
  2259  1044  2055  2  3
  2260  1044  1591  2  3
  2261  1044  1917  2  3
  2262  1044  1578  2  3
  2263  1044  1414  2  3
  2264  1044  1551  2  3
  2265  1044  2051  2  3
  2266  1044  1480  2  3
  2267  1044  1798  2  3
  2268  1044  1510  2  3
  2269  1044  1533  2  3
  2270  1044  1708  2  3
  2271  1044  1432  2  3
  2272  1044  1111  2  3
  2273  1044  1261  2  3
  2274  1044  2004  2  3
  2275  1044  1306  2  3
  2276  1044  1281  2  3
  2277  1044  1970  2  3
  2278  1044  1341  2  3
  2279  1044  1794  2  3
  2280  1044  1563  2  3
  2281  1045  1192  2  3
  2282  1045  1225  2  3
  2283  1045  1843  2  3
  2284  1045  1250  2  3
  2285  1045  1418  2  3
  2286  1045  1539  2  3
  2287  1045  1185  2  3
  2288  1045  1969  2  3
  2289  1045  1717  2  3
  2290  1045  1386  2  3
  2291  1045  1362  2  3
  2292  1045  1547  2  3
  2293  1045  1222  2  3
  2294  1045  1924  2  3
  2295  1045  1088  2  3
  2296  1045  1741  2  3
  2297  1045  1742  2  3
  2298  1045  1074  2  3
  2299  1045  1710  2  3
  2300  1045  1150  2  3
  2301  1045  1805  2  3
  2302  1045  1688  2  3
  2303  1045  2020  2  3
  2304  1045  1822  2  3
  2305  1045  1101  2  3
  2306  1045  1244  2  3
  2307  1045  1495  2  3
  2308  1045  1389  2  3
  2309  1045  1928  2  3
  2310  1045  1763  2  3
  2311  1045  1340  2  3
  2312  1045  1923  2  3
  2313  1045  1061  2  3
  2314  1045  1571  2  3
  2315  1045  1139  2  3
  2316  1045  2022  2  3
  2317  1045  1424  2  3
  2318  1045  1421  2  3
  2319  1045  1644  2  3
  2320  1045  1609  2  3
  2321  1045  1445  2  3
  2322  1045  1762  2  3
  2323  1045  1845  2  3
  2324  1045  1152  2  3
  2325  1045  1231  2  3
  2326  1045  1118  2  3
  2327  1045  1091  2  3
  2328  1045  1897  2  3
  2329  1045  1361  2  3
  2330  1045  2047  2  3
  2331  1046  1511  2  3
  2332  1046  1319  2  3
  2333  1046  1363  2  3
  2334  1046  1676  2  3
  2335  1046  1132  2  3
  2336  1046  1109  2  3
  2337  1046  1187  2  3
  2338  1046  1450  2  3
  2339  1046  1264  2  3
  2340  1046  1935  2  3
  2341  1046  1494  2  3
  2342  1046  1995  2  3
  2343  1046  1734  2  3
  2344  1046  1078  2  3
  2345  1046  1275  2  3
  2346  1046  1625  2  3
  2347  1046  2018  2  3
  2348  1046  1212  2  3
  2349  1046  1280  2  3
  2350  1046  1748  2  3
  2351  1046  1400  2  3
  2352  1046  1584  2  3
  2353  1046  1379  2  3
  2354  1046  1606  2  3
  2355  1046  1378  2  3
  2356  1046  1169  2  3
  2357  1046  1194  2  3
  2358  1046  1898  2  3
  2359  1046  1388  2  3
  2360  1046  1268  2  3
  2361  1046  1371  2  3
  2362  1046  1728  2  3
  2363  1046  1208  2  3
  2364  1046  1289  2  3
  2365  1046  1483  2  3
  2366  1046  1621  2  3
  2367  1046  1229  2  3
  2368  1046  2024  2  3
  2369  1046  1997  2  3
  2370  1046  1570  2  3
  2371  1046  1921  2  3
  2372  1046  1241  2  3
  2373  1046  1127  2  3
  2374  1046  1345  2  3
  2375  1046  1242  2  3
  2376  1046  1177  2  3
  2377  1046  1301  2  3
  2378  1046  1863  2  3
  2379  1046  1986  2  3
  2380  1046  1336  2  3
  2381  1047  1774  2  3
  2382  1047  1251  2  3
  2383  1047  1699  2  3
  2384  1047  1454  2  3
  2385  1047  1129  2  3
  2386  1047  1722  2  3
  2387  1047  2044  2  3
  2388  1047  1404  2  3
  2389  1047  1364  2  3
  2390  1047  1999  2  3
  2391  1047  1468  2  3
  2392  1047  1775  2  3
  2393  1047  1446  2  3
  2394  1047  1504  2  3
  2395  1047  1304  2  3
  2396  1047  1519  2  3
  2397  1047  1587  2  3
  2398  1047  1882  2  3
  2399  1047  1940  2  3
  2400  1047  1726  2  3
  2401  1047  1573  2  3
  2402  1047  1707  2  3
  2403  1047  1557  2  3
  2404  1047  1239  2  3
  2405  1047  1098  2  3
  2406  1047  1942  2  3
  2407  1047  1197  2  3
  2408  1047  1520  2  3
  2409  1047  1684  2  3
  2410  1047  1876  2  3
  2411  1047  1490  2  3
  2412  1047  1974  2  3
  2413  1047  1333  2  3
  2414  1047  1265  2  3
  2415  1047  1166  2  3
  2416  1047  1847  2  3
  2417  1047  1069  2  3
  2418  1047  1808  2  3
  2419  1047  1134  2  3
  2420  1047  1256  2  3
  2421  1047  1186  2  3
  2422  1047  2021  2  3
  2423  1047  2052  2  3
  2424  1047  1076  2  3
  2425  1047  1084  2  3
  2426  1047  1323  2  3
  2427  1047  1444  2  3
  2428  1047  1844  2  3
  2429  1047  1537  2  3
  2430  1047  1535  2  3
  2431  1048  1190  2  3
  2432  1048  1674  2  3
  2433  1048  1397  2  3
  2434  1048  1620  2  3
  2435  1048  1262  2  3
  2436  1048  1542  2  3
  2437  1048  1339  2  3
  2438  1048  1172  2  3
  2439  1048  2014  2  3
  2440  1048  1786  2  3
  2441  1048  1640  2  3
  2442  1048  2017  2  3
  2443  1048  1430  2  3
  2444  1048  1065  2  3
  2445  1048  1655  2  3
  2446  1048  1572  2  3
  2447  1048  1245  2  3
  2448  1048  1665  2  3
  2449  1048  1903  2  3
  2450  1048  1254  2  3
  2451  1048  1802  2  3
  2452  1048  1145  2  3
  2453  1048  1147  2  3
  2454  1048  1433  2  3
  2455  1048  1398  2  3
  2456  1048  1614  2  3
  2457  1048  1893  2  3
  2458  1048  1562  2  3
  2459  1048  1236  2  3
  2460  1048  2012  2  3
  2461  1048  1638  2  3
  2462  1048  1746  2  3
  2463  1048  1971  2  3
  2464  1048  1288  2  3
  2465  1048  1202  2  3
  2466  1048  1933  2  3
  2467  1048  1829  2  3
  2468  1048  2015  2  3
  2469  1048  2050  2  3
  2470  1048  1399  2  3
  2471  1048  1675  2  3
  2472  1048  1823  2  3
  2473  1048  1804  2  3
  2474  1048  1807  2  3
  2475  1048  1811  2  3
  2476  1048  1475  2  3
  2477  1048  1727  2  3
  2478  1048  1703  2  3
  2479  1048  1820  2  3
  2480  1048  1745  2  3
  2481  1049  1266  2  3
  2482  1049  1912  2  3
  2483  1049  1788  2  3
  2484  1049  1597  2  3
  2485  1049  1749  2  3
  2486  1049  1780  2  3
  2487  1049  1930  2  3
  2488  1049  1906  2  3
  2489  1049  1370  2  3
  2490  1049  1116  2  3
  2491  1049  1391  2  3
  2492  1049  1841  2  3
  2493  1049  1338  2  3
  2494  1049  1613  2  3
  2495  1049  1630  2  3
  2496  1049  1854  2  3
  2497  1049  1915  2  3
  2498  1049  1401  2  3
  2499  1049  1634  2  3
  2500  1049  1607  2  3
  2501  1049  1895  2  3
  2502  1049  2007  2  3
  2503  1049  1980  2  3
  2504  1049  1561  2  3
  2505  1049  1515  2  3
  2506  1049  1721  2  3
  2507  1049  1417  2  3
  2508  1049  1642  2  3
  2509  1049  1470  2  3
  2510  1049  1867  2  3
  2511  1049  1434  2  3
  2512  1049  1740  2  3
  2513  1049  1087  2  3
  2514  1049  1758  2  3
  2515  1049  2046  2  3
  2516  1049  1267  2  3
  2517  1049  1735  2  3
  2518  1049  1544  2  3
  2519  1049  1840  2  3
  2520  1049  1771  2  3
  2521  1049  1213  2  3
  2522  1049  1146  2  3
  2523  1049  1767  2  3
  2524  1049  1440  2  3
  2525  1049  1793  2  3
  2526  1049  1226  2  3
  2527  1049  1326  2  3
  2528  1049  1367  2  3
  2529  1049  1089  2  3
  2530  1049  1812  2  3
  2531  1050  1067  2  3
  2532  1050  1851  2  3
  2533  1050  1492  2  3
  2534  1050  1814  2  3
  2535  1050  1877  2  3
  2536  1050  1941  2  3
  2537  1050  1121  2  3
  2538  1050  1497  2  3
  2539  1050  1075  2  3
  2540  1050  1725  2  3
  2541  1050  1412  2  3
  2542  1050  1313  2  3
  2543  1050  1411  2  3
  2544  1050  1943  2  3
  2545  1050  1564  2  3
  2546  1050  1422  2  3
  2547  1050  1925  2  3
  2548  1050  1458  2  3
  2549  1050  1513  2  3
  2550  1050  1864  2  3
  2551  1050  1967  2  3
  2552  1050  1899  2  3
  2553  1050  1456  2  3
  2554  1050  1666  2  3
  2555  1050  1198  2  3
  2556  1050  1937  2  3
  2557  1050  1702  2  3
  2558  1050  1107  2  3
  2559  1050  1580  2  3
  2560  1050  1210  2  3
  2561  1050  1694  2  3
  2562  1050  1512  2  3
  2563  1050  1405  2  3
  2564  1050  1733  2  3
  2565  1050  1667  2  3
  2566  1050  1682  2  3
  2567  1050  1683  2  3
  2568  1050  1632  2  3
  2569  1050  1797  2  3
  2570  1050  1566  2  3
  2571  1050  1477  2  3
  2572  1050  1865  2  3
  2573  1050  1932  2  3
  2574  1050  2033  2  3
  2575  1050  1142  2  3
  2576  1050  1410  2  3
  2577  1050  1656  2  3
  2578  1050  1482  2  3
  2579  1050  1383  2  3
  2580  1050  1164  2  3
  2581  1051  1205  2  3
  2582  1051  1583  2  3
  2583  1051  1873  2  3
  2584  1051  1094  2  3
  2585  1051  2059  2  3
  2586  1051  1837  2  3
  2587  1051  1654  2  3
  2588  1051  1509  2  3
  2589  1051  1189  2  3
  2590  1051  1395  2  3
  2591  1051  2001  2  3
  2592  1051  1636  2  3
  2593  1051  1883  2  3
  2594  1051  1305  2  3
  2595  1051  1575  2  3
  2596  1051  1787  2  3
  2597  1051  1382  2  3
  2598  1051  1536  2  3
  2599  1051  1081  2  3
  2600  1051  1151  2  3
  2601  1051  1095  2  3
  2602  1051  1086  2  3
  2603  1051  1373  2  3
  2604  1051  1472  2  3
  2605  1051  1285  2  3
  2606  1051  1826  2  3
  2607  1051  1220  2  3
  2608  1051  1660  2  3
  2609  1051  1960  2  3
  2610  1051  1889  2  3
  2611  1051  1617  2  3
  2612  1051  1402  2  3
  2613  1051  1984  2  3
  2614  1051  1842  2  3
  2615  1051  1175  2  3
  2616  1051  1308  2  3
  2617  1051  1523  2  3
  2618  1051  1311  2  3
  2619  1051  1381  2  3
  2620  1051  1248  2  3
  2621  1051  1724  2  3
  2622  1051  1354  2  3
  2623  1051  1165  2  3
  2624  1051  1791  2  3
  2625  1051  1394  2  3
  2626  1051  1598  2  3
  2627  1051  1704  2  3
  2628  1051  1263  2  3
  2629  1051  1836  2  3
  2630  1051  1508  2  3
  2631  1052  1307  2  3
  2632  1052  1473  2  3
  2633  1052  1196  2  3
  2634  1052  1274  2  3
  2635  1052  1465  2  3
  2636  1052  1869  2  3
  2637  1052  1295  2  3
  2638  1052  1946  2  3
  2639  1052  1179  2  3
  2640  1052  1491  2  3
  2641  1052  1754  2  3
  2642  1052  1768  2  3
  2643  1052  1316  2  3
  2644  1052  1875  2  3
  2645  1052  1766  2  3
  2646  1052  2026  2  3
  2647  1052  1277  2  3
  2648  1052  1431  2  3
  2649  1052  1524  2  3
  2650  1052  1738  2  3
  2651  1052  1715  2  3
  2652  1052  1855  2  3
  2653  1052  1540  2  3
  2654  1052  1850  2  3
  2655  1052  1574  2  3
  2656  1052  1838  2  3
  2657  1052  1228  2  3
  2658  1052  1104  2  3
  2659  1052  1976  2  3
  2660  1052  1171  2  3
  2661  1052  1859  2  3
  2662  1052  2009  2  3
  2663  1052  1686  2  3
  2664  1052  1071  2  3
  2665  1052  1736  2  3
  2666  1052  1420  2  3
  2667  1052  1830  2  3
  2668  1052  1103  2  3
  2669  1052  1234  2  3
  2670  1052  1221  2  3
  2671  1052  1385  2  3
  2672  1052  1283  2  3
  2673  1052  1934  2  3
  2674  1052  1618  2  3
  2675  1052  2006  2  3
  2676  1052  1466  2  3
  2677  1052  2016  2  3
  2678  1052  1462  2  3
  2679  1052  1149  2  3
  2680  1052  1407  2  3
  2681  1053  1517  2  3
  2682  1053  1861  2  3
  2683  1053  1795  2  3
  2684  1053  1246  2  3
  2685  1053  2040  2  3
  2686  1053  1161  2  3
  2687  1053  1279  2  3
  2688  1053  1335  2  3
  2689  1053  1070  2  3
  2690  1053  1278  2  3
  2691  1053  1810  2  3
  2692  1053  1329  2  3
  2693  1053  1255  2  3
  2694  1053  1460  2  3
  2695  1053  1469  2  3
  2696  1053  1896  2  3
  2697  1053  1914  2  3
  2698  1053  1816  2  3
  2699  1053  1372  2  3
  2700  1053  2025  2  3
  2701  1053  1957  2  3
  2702  1053  1102  2  3
  2703  1053  1996  2  3
  2704  1053  1739  2  3
  2705  1053  1327  2  3
  2706  1053  1987  2  3
  2707  1053  1310  2  3
  2708  1053  1144  2  3
  2709  1053  1505  2  3
  2710  1053  1358  2  3
  2711  1053  1232  2  3
  2712  1053  1750  2  3
  2713  1053  1910  2  3
  2714  1053  1790  2  3
  2715  1053  1243  2  3
  2716  1053  1552  2  3
  2717  1053  1612  2  3
  2718  1053  1130  2  3
  2719  1053  1879  2  3
  2720  1053  1603  2  3
  2721  1053  1291  2  3
  2722  1053  1193  2  3
  2723  1053  1825  2  3
  2724  1053  1648  2  3
  2725  1053  1558  2  3
  2726  1053  1888  2  3
  2727  1053  1611  2  3
  2728  1053  1902  2  3
  2729  1053  1119  2  3
  2730  1053  1447  2  3
  2731  1054  1779  2  3
  2732  1054  1698  2  3
  2733  1054  1954  2  3
  2734  1054  1858  2  3
  2735  1054  1929  2  3
  2736  1054  1585  2  3
  2737  1054  1945  2  3
  2738  1054  1365  2  3
  2739  1054  1975  2  3
  2740  1054  1090  2  3
  2741  1054  1711  2  3
  2742  1054  1457  2  3
  2743  1054  1947  2  3
  2744  1054  1955  2  3
  2745  1054  1716  2  3
  2746  1054  2005  2  3
  2747  1054  1258  2  3
  2748  1054  1522  2  3
  2749  1054  1595  2  3
  2750  1054  1920  2  3
  2751  1054  1471  2  3
  2752  1054  2041  2  3
  2753  1054  1729  2  3
  2754  1054  1217  2  3
  2755  1054  1112  2  3
  2756  1054  1886  2  3
  2757  1054  1849  2  3
  2758  1054  1979  2  3
  2759  1054  1672  2  3
  2760  1054  1664  2  3
  2761  1054  1649  2  3
  2762  1054  1723  2  3
  2763  1054  1260  2  3
  2764  1054  2039  2  3
  2765  1054  2037  2  3
  2766  1054  1833  2  3
  2767  1054  1416  2  3
  2768  1054  1593  2  3
  2769  1054  1931  2  3
  2770  1054  1992  2  3
  2771  1054  1148  2  3
  2772  1054  1521  2  3
  2773  1054  1199  2  3
  2774  1054  1270  2  3
  2775  1054  1503  2  3
  2776  1054  1064  2  3
  2777  1054  1342  2  3
  2778  1054  1233  2  3
  2779  1054  1297  2  3
  2780  1054  1167  2  3
  2781  1055  1461  2  3
  2782  1055  1106  2  3
  2783  1055  1296  2  3
  2784  1055  1968  2  3
  2785  1055  1240  2  3
  2786  1055  1426  2  3
  2787  1055  1393  2  3
  2788  1055  1097  2  3
  2789  1055  1991  2  3
  2790  1055  1438  2  3
  2791  1055  1271  2  3
  2792  1055  1777  2  3
  2793  1055  1783  2  3
  2794  1055  1846  2  3
  2795  1055  1772  2  3
  2796  1055  1392  2  3
  2797  1055  2058  2  3
  2798  1055  1092  2  3
  2799  1055  1415  2  3
  2800  1055  1352  2  3
  2801  1055  1966  2  3
  2802  1055  1159  2  3
  2803  1055  1203  2  3
  2804  1055  1894  2  3
  2805  1055  1857  2  3
  2806  1055  1180  2  3
  2807  1055  1292  2  3
  2808  1055  1163  2  3
  2809  1055  1128  2  3
  2810  1055  1681  2  3
  2811  1055  1396  2  3
  2812  1055  1437  2  3
  2813  1055  1871  2  3
  2814  1055  1631  2  3
  2815  1055  1384  2  3
  2816  1055  1647  2  3
  2817  1055  1368  2  3
  2818  1055  1114  2  3
  2819  1055  1567  2  3
  2820  1055  1253  2  3
  2821  1055  1136  2  3
  2822  1055  1156  2  3
  2823  1055  1135  2  3
  2824  1055  1862  2  3
  2825  1055  1303  2  3
  2826  1055  1784  2  3
  2827  1055  1827  2  3
  2828  1055  1765  2  3
  2829  1055  1990  2  3
  2830  1055  1600  2  3
  2831  1056  1191  2  3
  2832  1056  2013  2  3
  2833  1056  2028  2  3
  2834  1056  1117  2  3
  2835  1056  1853  2  3
  2836  1056  1719  2  3
  2837  1056  1538  2  3
  2838  1056  1985  2  3
  2839  1056  1565  2  3
  2840  1056  1596  2  3
  2841  1056  1678  2  3
  2842  1056  1141  2  3
  2843  1056  1700  2  3
  2844  1056  1965  2  3
  2845  1056  1506  2  3
  2846  1056  1155  2  3
  2847  1056  1687  2  3
  2848  1056  1818  2  3
  2849  1056  1423  2  3
  2850  1056  1443  2  3
  2851  1056  1488  2  3
  2852  1056  1701  2  3
  2853  1056  1485  2  3
  2854  1056  1300  2  3
  2855  1056  1350  2  3
  2856  1056  1761  2  3
  2857  1056  1744  2  3
  2858  1056  1752  2  3
  2859  1056  1500  2  3
  2860  1056  1622  2  3
  2861  1056  1419  2  3
  2862  1056  1885  2  3
  2863  1056  1204  2  3
  2864  1056  1629  2  3
  2865  1056  1545  2  3
  2866  1056  1936  2  3
  2867  1056  1977  2  3
  2868  1056  1247  2  3
  2869  1056  1616  2  3
  2870  1056  1592  2  3
  2871  1056  1926  2  3
  2872  1056  1685  2  3
  2873  1056  1878  2  3
  2874  1056  1493  2  3
  2875  1056  1315  2  3
  2876  1056  1530  2  3
  2877  1056  1958  2  3
  2878  1056  1317  2  3
  2879  1056  1479  2  3
  2880  1056  1206  2  3
  2881  1057  1484  2  3
  2882  1057  1425  2  3
  2883  1057  1633  2  3
  2884  1057  1959  2  3
  2885  1057  1318  2  3
  2886  1057  1143  2  3
  2887  1057  1835  2  3
  2888  1057  1200  2  3
  2889  1057  1436  2  3
  2890  1057  1183  2  3
  2891  1057  1072  2  3
  2892  1057  2031  2  3
  2893  1057  1235  2  3
  2894  1057  1796  2  3
  2895  1057  1481  2  3
  2896  1057  1120  2  3
  2897  1057  1541  2  3
  2898  1057  1452  2  3
  2899  1057  1298  2  3
  2900  1057  1360  2  3
  2901  1057  1778  2  3
  2902  1057  1824  2  3
  2903  1057  1476  2  3
  2904  1057  1549  2  3
  2905  1057  1731  2  3
  2906  1057  2056  2  3
  2907  1057  1776  2  3
  2908  1057  1269  2  3
  2909  1057  1344  2  3
  2910  1057  1690  2  3
  2911  1057  1455  2  3
  2912  1057  1720  2  3
  2913  1057  1577  2  3
  2914  1057  1403  2  3
  2915  1057  1273  2  3
  2916  1057  1781  2  3
  2917  1057  1806  2  3
  2918  1057  1819  2  3
  2919  1057  1077  2  3
  2920  1057  1284  2  3
  2921  1057  1282  2  3
  2922  1057  1252  2  3
  2923  1057  1348  2  3
  2924  1057  1320  2  3
  2925  1057  1890  2  3
  2926  1057  1527  2  3
  2927  1057  1514  2  3
  2928  1057  2060  2  3
  2929  1057  2030  2  3
  2930  1057  1911  2  3
  2931  1058  1309  2  3
  2932  1058  1658  2  3
  2933  1058  1409  2  3
  2934  1058  1125  2  3
  2935  1058  1650  2  3
  2936  1058  1801  2  3
  2937  1058  1760  2  3
  2938  1058  1181  2  3
  2939  1058  1093  2  3
  2940  1058  1079  2  3
  2941  1058  1981  2  3
  2942  1058  1653  2  3
  2943  1058  1526  2  3
  2944  1058  1868  2  3
  2945  1058  1334  2  3
  2946  1058  1390  2  3
  2947  1058  1332  2  3
  2948  1058  1556  2  3
  2949  1058  1989  2  3
  2950  1058  1201  2  3
  2951  1058  1753  2  3
  2952  1058  1211  2  3
  2953  1058  2042  2  3
  2954  1058  1755  2  3
  2955  1058  1993  2  3
  2956  1058  1555  2  3
  2957  1058  2043  2  3
  2958  1058  1884  2  3
  2959  1058  1532  2  3
  2960  1058  2045  2  3
  2961  1058  1756  2  3
  2962  1058  1608  2  3
  2963  1058  1639  2  3
  2964  1058  1905  2  3
  2965  1058  1178  2  3
  2966  1058  1080  2  3
  2967  1058  1983  2  3
  2968  1058  1938  2  3
  2969  1058  1474  2  3
  2970  1058  1663  2  3
  2971  1058  1170  2  3
  2972  1058  1978  2  3
  2973  1058  2023  2  3
  2974  1058  1516  2  3
  2975  1058  1346  2  3
  2976  1058  1406  2  3
  2977  1058  1110  2  3
  2978  1058  1137  2  3
  2979  1058  1619  2  3
  2980  1058  1375  2  3
  2981  1059  1817  2  3
  2982  1059  1751  2  3
  2983  1059  1380  2  3
  2984  1059  1904  2  3
  2985  1059  1451  2  3
  2986  1059  1952  2  3
  2987  1059  1330  2  3
  2988  1059  1939  2  3
  2989  1059  1124  2  3
  2990  1059  1108  2  3
  2991  1059  1839  2  3
  2992  1059  1887  2  3
  2993  1059  2038  2  3
  2994  1059  1705  2  3
  2995  1059  1737  2  3
  2996  1059  1673  2  3
  2997  1059  1550  2  3
  2998  1059  1216  2  3
  2999  1059  1870  2  3
  3000  1059  1559  2  3
  3001  1059  1528  2  3
  3002  1059  1769  2  3
  3003  1059  1892  2  3
  3004  1059  1507  2  3
  3005  1059  1627  2  3
  3006  1059  1499  2  3
  3007  1059  1442  2  3
  3008  1059  1692  2  3
  3009  1059  1691  2  3
  3010  1059  1534  2  3
  3011  1059  1085  2  3
  3012  1059  1662  2  3
  3013  1059  1913  2  3
  3014  1059  1782  2  3
  3015  1059  1994  2  3
  3016  1059  1697  2  3
  3017  1059  1579  2  3
  3018  1059  1502  2  3
  3019  1059  1815  2  3
  3020  1059  1182  2  3
  3021  1059  1680  2  3
  3022  1059  1188  2  3
  3023  1059  2036  2  3
  3024  1059  2000  2  3
  3025  1059  1299  2  3
  3026  1059  1908  2  3
  3027  1059  1803  2  3
  3028  1059  1238  2  3
  3029  1059  1173  2  3
  3030  1059  1082  2  3
  3031  1060  1623  2  3
  3032  1060  1809  2  3
  3033  1060  1706  2  3
  3034  1060  2011  2  3
  3035  1060  1718  2  3
  3036  1060  1832  2  3
  3037  1060  1679  2  3
  3038  1060  1785  2  3
  3039  1060  1907  2  3
  3040  1060  1168  2  3
  3041  1060  1713  2  3
  3042  1060  1428  2  3
  3043  1060  2019  2  3
  3044  1060  1478  2  3
  3045  1060  1122  2  3
  3046  1060  1714  2  3
  3047  1060  1100  2  3
  3048  1060  1848  2  3
  3049  1060  1331  2  3
  3050  1060  2010  2  3
  3051  1060  1799  2  3
  3052  1060  1115  2  3
  3053  1060  2049  2  3
  3054  1060  1582  2  3
  3055  1060  1891  2  3
  3056  1060  1068  2  3
  3057  1060  1730  2  3
  3058  1060  1615  2  3
  3059  1060  1366  2  3
  3060  1060  1909  2  3
  3061  1060  1160  2  3
  3062  1060  1356  2  3
  3063  1060  1961  2  3
  3064  1060  1489  2  3
  3065  1060  1099  2  3
  3066  1060  1133  2  3
  3067  1060  1998  2  3
  3068  1060  1259  2  3
  3069  1060  1374  2  3
  3070  1060  1949  2  3
  3071  1060  1355  2  3
  3072  1060  1652  2  3
  3073  1060  1953  2  3
  3074  1060  1237  2  3
  3075  1060  1599  2  3
  3076  1060  1062  2  3
  3077  1060  1918  2  3
  3078  1060  1963  2  3
  3079  1060  1872  2  3
  3080  1060  1387  2  3
  3081  2061  2999  1  4
  3082  2062  2528  1  4
  3083  2063  2852  1  4
  3084  2064  3012  1  4
  3085  2065  2716  1  4
  3086  2066  2598  1  4
  3087  2067  2415  1  4
  3088  2068  2557  1  4
  3089  2069  2799  1  4
  3090  2070  2188  1  4
  3091  2071  2647  1  4
  3092  2072  2885  1  4
  3093  2073  2862  1  4
  3094  2074  2881  1  4
  3095  2075  2218  1  4
  3096  2076  2928  1  4
  3097  2077  2464  1  4
  3098  2078  2348  1  4
  3099  2079  2879  1  4
  3100  2080  2713  1  4
  3101  2061  3060  2  4
  3102  2061  2082  2  4
  3103  2061  2824  2  4
  3104  2061  2931  2  4
  3105  2061  2267  2  4
  3106  2061  2397  2  4
  3107  2061  2503  2  4
  3108  2061  2678  2  4
  3109  2061  2545  2  4
  3110  2061  2256  2  4
  3111  2061  2407  2  4
  3112  2061  2443  2  4
  3113  2061  2807  2  4
  3114  2061  2662  2  4
  3115  2061  2980  2  4
  3116  2061  3010  2  4
  3117  2061  2583  2  4
  3118  2061  2353  2  4
  3119  2061  2736  2  4
  3120  2061  2387  2  4
  3121  2061  2427  2  4
  3122  2061  2463  2  4
  3123  2061  2761  2  4
  3124  2061  2405  2  4
  3125  2061  2568  2  4
  3126  2061  3043  2  4
  3127  2061  2196  2  4
  3128  2061  2264  2  4
  3129  2061  2171  2  4
  3130  2061  2540  2  4
  3131  2061  2091  2  4
  3132  2061  2466  2  4
  3133  2061  2281  2  4
  3134  2061  2108  2  4
  3135  2061  2817  2  4
  3136  2061  2099  2  4
  3137  2061  2170  2  4
  3138  2061  2729  2  4
  3139  2061  2642  2  4
  3140  2061  2735  2  4
  3141  2061  2944  2  4
  3142  2061  2958  2  4
  3143  2061  2121  2  4
  3144  2061  2251  2  4
  3145  2061  2303  2  4
  3146  2061  2595  2  4
  3147  2061  2777  2  4
  3148  2061  2224  2  4
  3149  2061  2751  2  4
  3150  2061  2764  2  4
  3151  2062  2946  2  4
  3152  2062  2195  2  4
  3153  2062  2298  2  4
  3154  2062  2270  2  4
  3155  2062  2877  2  4
  3156  2062  2094  2  4
  3157  2062  2816  2  4
  3158  2062  2815  2  4
  3159  2062  2343  2  4
  3160  2062  2758  2  4
  3161  2062  2277  2  4
  3162  2062  2976  2  4
  3163  2062  2767  2  4
  3164  2062  2859  2  4
  3165  2062  2769  2  4
  3166  2062  2284  2  4
  3167  2062  3054  2  4
  3168  2062  2338  2  4
  3169  2062  2999  2  4
  3170  2062  3028  2  4
  3171  2062  2279  2  4
  3172  2062  2329  2  4
  3173  2062  2611  2  4
  3174  2062  2340  2  4
  3175  2062  2845  2  4
  3176  2062  2669  2  4
  3177  2062  2313  2  4
  3178  2062  2668  2  4
  3179  2062  2465  2  4
  3180  2062  2660  2  4
  3181  2062  2616  2  4
  3182  2062  3051  2  4
  3183  2062  2556  2  4
  3184  2062  2154  2  4
  3185  2062  2721  2  4
  3186  2062  2496  2  4
  3187  2062  2184  2  4
  3188  2062  2814  2  4
  3189  2062  2352  2  4
  3190  2062  2710  2  4
  3191  2062  2302  2  4
  3192  2062  2582  2  4
  3193  2062  2532  2  4
  3194  2062  2940  2  4
  3195  2062  2728  2  4
  3196  2062  2510  2  4
  3197  2062  2955  2  4
  3198  2062  2315  2  4
  3199  2062  2111  2  4
  3200  2062  2350  2  4
  3201  2063  2283  2  4
  3202  2063  2345  2  4
  3203  2063  2870  2  4
  3204  2063  2961  2  4
  3205  2063  2587  2  4
  3206  2063  2273  2  4
  3207  2063  2360  2  4
  3208  2063  2691  2  4
  3209  2063  2412  2  4
  3210  2063  2515  2  4
  3211  2063  2361  2  4
  3212  2063  2193  2  4
  3213  2063  3033  2  4
  3214  2063  2559  2  4
  3215  2063  2589  2  4
  3216  2063  2512  2  4
  3217  2063  2122  2  4
  3218  2063  2250  2  4
  3219  2063  2351  2  4
  3220  2063  2567  2  4
  3221  2063  2138  2  4
  3222  2063  2259  2  4
  3223  2063  2584  2  4
  3224  2063  2230  2  4
  3225  2063  2373  2  4
  3226  2063  3052  2  4
  3227  2063  2517  2  4
  3228  2063  2634  2  4
  3229  2063  2252  2  4
  3230  2063  2118  2  4
  3231  2063  2497  2  4
  3232  2063  2555  2  4
  3233  2063  2581  2  4
  3234  2063  2511  2  4
  3235  2063  2685  2  4
  3236  2063  2364  2  4
  3237  2063  2652  2  4
  3238  2063  2949  2  4
  3239  2063  2260  2  4
  3240  2063  2562  2  4
  3241  2063  2445  2  4
  3242  2063  3047  2  4
  3243  2063  2358  2  4
  3244  2063  2458  2  4
  3245  2063  2242  2  4
  3246  2063  2742  2  4
  3247  2063  2794  2  4
  3248  2063  2385  2  4
  3249  2063  2153  2  4
  3250  2063  2244  2  4
  3251  2064  2890  2  4
  3252  2064  2448  2  4
  3253  2064  2694  2  4
  3254  2064  2226  2  4
  3255  2064  2522  2  4
  3256  2064  2619  2  4
  3257  2064  2653  2  4
  3258  2064  2847  2  4
  3259  2064  3049  2  4
  3260  2064  2879  2  4
  3261  2064  3002  2  4
  3262  2064  2883  2  4
  3263  2064  2737  2  4
  3264  2064  2689  2  4
  3265  2064  2799  2  4
  3266  2064  2178  2  4
  3267  2064  2286  2  4
  3268  2064  2134  2  4
  3269  2064  2591  2  4
  3270  2064  2203  2  4
  3271  2064  2103  2  4
  3272  2064  2310  2  4
  3273  2064  2446  2  4
  3274  2064  2320  2  4
  3275  2064  2235  2  4
  3276  2064  2426  2  4
  3277  2064  2788  2  4
  3278  2064  2247  2  4
  3279  2064  2095  2  4
  3280  2064  2493  2  4
  3281  2064  2139  2  4
  3282  2064  2910  2  4
  3283  2064  2811  2  4
  3284  2064  2954  2  4
  3285  2064  2304  2  4
  3286  2064  2825  2  4
  3287  2064  2137  2  4
  3288  2064  2865  2  4
  3289  2064  2289  2  4
  3290  2064  2564  2  4
  3291  2064  2266  2  4
  3292  2064  2984  2  4
  3293  2064  2523  2  4
  3294  2064  2802  2  4
  3295  2064  2272  2  4
  3296  2064  2539  2  4
  3297  2064  2716  2  4
  3298  2064  2947  2  4
  3299  2064  2246  2  4
  3300  2064  2732  2  4
  3301  2065  2452  2  4
  3302  2065  2151  2  4
  3303  2065  2100  2  4
  3304  2065  2853  2  4
  3305  2065  3029  2  4
  3306  2065  2349  2  4
  3307  2065  2805  2  4
  3308  2065  2214  2  4
  3309  2065  2898  2  4
  3310  2065  2290  2  4
  3311  2065  2765  2  4
  3312  2065  2554  2  4
  3313  2065  2920  2  4
  3314  2065  2470  2  4
  3315  2065  2636  2  4
  3316  2065  2210  2  4
  3317  2065  2714  2  4
  3318  2065  2147  2  4
  3319  2065  2701  2  4
  3320  2065  2469  2  4
  3321  2065  2258  2  4
  3322  2065  2403  2  4
  3323  2065  2280  2  4
  3324  2065  2798  2  4
  3325  2065  2318  2  4
  3326  2065  2205  2  4
  3327  2065  2459  2  4
  3328  2065  2712  2  4
  3329  2065  2225  2  4
  3330  2065  2489  2  4
  3331  2065  2977  2  4
  3332  2065  2172  2  4
  3333  2065  2423  2  4
  3334  2065  2830  2  4
  3335  2065  2311  2  4
  3336  2065  3004  2  4
  3337  2065  2593  2  4
  3338  2065  2887  2  4
  3339  2065  2186  2  4
  3340  2065  2575  2  4
  3341  2065  2500  2  4
  3342  2065  2116  2  4
  3343  2065  3064  2  4
  3344  2065  2374  2  4
  3345  2065  2773  2  4
  3346  2065  2888  2  4
  3347  2065  2326  2  4
  3348  2065  2192  2  4
  3349  2065  2597  2  4
  3350  2065  2810  2  4
  3351  2066  2852  2  4
  3352  2066  2490  2  4
  3353  2066  2362  2  4
  3354  2066  2525  2  4
  3355  2066  2484  2  4
  3356  2066  2386  2  4
  3357  2066  2173  2  4
  3358  2066  2963  2  4
  3359  2066  2434  2  4
  3360  2066  2543  2  4
  3361  2066  2848  2  4
  3362  2066  2218  2  4
  3363  2066  2586  2  4
  3364  2066  2150  2  4
  3365  2066  2378  2  4
  3366  2066  3000  2  4
  3367  2066  2550  2  4
  3368  2066  2085  2  4
  3369  2066  2163  2  4
  3370  2066  3068  2  4
  3371  2066  2774  2  4
  3372  2066  2339  2  4
  3373  2066  2165  2  4
  3374  2066  2381  2  4
  3375  2066  2372  2  4
  3376  2066  2331  2  4
  3377  2066  3041  2  4
  3378  2066  2180  2  4
  3379  2066  2626  2  4
  3380  2066  2239  2  4
  3381  2066  2090  2  4
  3382  2066  2367  2  4
  3383  2066  2841  2  4
  3384  2066  3076  2  4
  3385  2066  2486  2  4
  3386  2066  2899  2  4
  3387  2066  2549  2  4
  3388  2066  2560  2  4
  3389  2066  2152  2  4
  3390  2066  2333  2  4
  3391  2066  2396  2  4
  3392  2066  2659  2  4
  3393  2066  2943  2  4
  3394  2066  3020  2  4
  3395  2066  3014  2  4
  3396  2066  2641  2  4
  3397  2066  2900  2  4
  3398  2066  2734  2  4
  3399  2066  3016  2  4
  3400  2066  2613  2  4
  3401  2067  2492  2  4
  3402  2067  2857  2  4
  3403  2067  2698  2  4
  3404  2067  2565  2  4
  3405  2067  2803  2  4
  3406  2067  2819  2  4
  3407  2067  2688  2  4
  3408  2067  2383  2  4
  3409  2067  2855  2  4
  3410  2067  3030  2  4
  3411  2067  2998  2  4
  3412  2067  2422  2  4
  3413  2067  2183  2  4
  3414  2067  2779  2  4
  3415  2067  2681  2  4
  3416  2067  2297  2  4
  3417  2067  2093  2  4
  3418  2067  2336  2  4
  3419  2067  2932  2  4
  3420  2067  2646  2  4
  3421  2067  2209  2  4
  3422  2067  2864  2  4
  3423  2067  2580  2  4
  3424  2067  3078  2  4
  3425  2067  2719  2  4
  3426  2067  2711  2  4
  3427  2067  2475  2  4
  3428  2067  2578  2  4
  3429  2067  2574  2  4
  3430  2067  2881  2  4
  3431  2067  2759  2  4
  3432  2067  2862  2  4
  3433  2067  2346  2  4
  3434  2067  2494  2  4
  3435  2067  2553  2  4
  3436  2067  2131  2  4
  3437  2067  2307  2  4
  3438  2067  2206  2  4
  3439  2067  2305  2  4
  3440  2067  2776  2  4
  3441  2067  2213  2  4
  3442  2067  2421  2  4
  3443  2067  2863  2  4
  3444  2067  3058  2  4
  3445  2067  2491  2  4
  3446  2067  2921  2  4
  3447  2067  2190  2  4
  3448  2067  2107  2  4
  3449  2067  2675  2  4
  3450  2067  2790  2  4
  3451  2068  2348  2  4
  3452  2068  2199  2  4
  3453  2068  2700  2  4
  3454  2068  2893  2  4
  3455  2068  2388  2  4
  3456  2068  2614  2  4
  3457  2068  2237  2  4
  3458  2068  2520  2  4
  3459  2068  2621  2  4
  3460  2068  2738  2  4
  3461  2068  2683  2  4
  3462  2068  2649  2  4
  3463  2068  2925  2  4
  3464  2068  2770  2  4
  3465  2068  2174  2  4
  3466  2068  2208  2  4
  3467  2068  2791  2  4
  3468  2068  3055  2  4
  3469  2068  2696  2  4
  3470  2068  2617  2  4
  3471  2068  2724  2  4
  3472  2068  2801  2  4
  3473  2068  2533  2  4
  3474  2068  2158  2  4
  3475  2068  2868  2  4
  3476  2068  2629  2  4
  3477  2068  2991  2  4
  3478  2068  2682  2  4
  3479  2068  2713  2  4
  3480  2068  2762  2  4
  3481  2068  2768  2  4
  3482  2068  2505  2  4
  3483  2068  2885  2  4
  3484  2068  2772  2  4
  3485  2068  2979  2  4
  3486  2068  2328  2  4
  3487  2068  2382  2  4
  3488  2068  2129  2  4
  3489  2068  3011  2  4
  3490  2068  2635  2  4
  3491  2068  2309  2  4
  3492  2068  2411  2  4
  3493  2068  3026  2  4
  3494  2068  2451  2  4
  3495  2068  2166  2  4
  3496  2068  2603  2  4
  3497  2068  2577  2  4
  3498  2068  2355  2  4
  3499  2068  2785  2  4
  3500  2068  2441  2  4
  3501  2069  2124  2  4
  3502  2069  2782  2  4
  3503  2069  2907  2  4
  3504  2069  2161  2  4
  3505  2069  2508  2  4
  3506  2069  2674  2  4
  3507  2069  2164  2  4
  3508  2069  2474  2  4
  3509  2069  2455  2  4
  3510  2069  2327  2  4
  3511  2069  2200  2  4
  3512  2069  2558  2  4
  3513  2069  2843  2  4
  3514  2069  2324  2  4
  3515  2069  2945  2  4
  3516  2069  2752  2  4
  3517  2069  2633  2  4
  3518  2069  2287  2  4
  3519  2069  3017  2  4
  3520  2069  2995  2  4
  3521  2069  2133  2  4
  3522  2069  2087  2  4
  3523  2069  3027  2  4
  3524  2069  3045  2  4
  3525  2069  2657  2  4
  3526  2069  2624  2  4
  3527  2069  2471  2  4
  3528  2069  2983  2  4
  3529  2069  2300  2  4
  3530  2069  2933  2  4
  3531  2069  2086  2  4
  3532  2069  3042  2  4
  3533  2069  2276  2  4
  3534  2069  2823  2  4
  3535  2069  2462  2  4
  3536  2069  2081  2  4
  3537  2069  2391  2  4
  3538  2069  2359  2  4
  3539  2069  2962  2  4
  3540  2069  2676  2  4
  3541  2069  2878  2  4
  3542  2069  2215  2  4
  3543  2069  2119  2  4
  3544  2069  2295  2  4
  3545  2069  2953  2  4
  3546  2069  2709  2  4
  3547  2069  2198  2  4
  3548  2069  2375  2  4
  3549  2069  2708  2  4
  3550  2069  2930  2  4
  3551  2070  3073  2  4
  3552  2070  2731  2  4
  3553  2070  2590  2  4
  3554  2070  2175  2  4
  3555  2070  2257  2  4
  3556  2070  2623  2  4
  3557  2070  2536  2  4
  3558  2070  2097  2  4
  3559  2070  2569  2  4
  3560  2070  2988  2  4
  3561  2070  2903  2  4
  3562  2070  2456  2  4
  3563  2070  2908  2  4
  3564  2070  2905  2  4
  3565  2070  2534  2  4
  3566  2070  2557  2  4
  3567  2070  2261  2  4
  3568  2070  3032  2  4
  3569  2070  2604  2  4
  3570  2070  2380  2  4
  3571  2070  2177  2  4
  3572  2070  2125  2  4
  3573  2070  2667  2  4
  3574  2070  3007  2  4
  3575  2070  2454  2  4
  3576  2070  2299  2  4
  3577  2070  2400  2  4
  3578  2070  2416  2  4
  3579  2070  2866  2  4
  3580  2070  2179  2  4
  3581  2070  2829  2  4
  3582  2070  2330  2  4
  3583  2070  2479  2  4
  3584  2070  2143  2  4
  3585  2070  2745  2  4
  3586  2070  2529  2  4
  3587  2070  2872  2  4
  3588  2070  2402  2  4
  3589  2070  2089  2  4
  3590  2070  3050  2  4
  3591  2070  3057  2  4
  3592  2070  2797  2  4
  3593  2070  2419  2  4
  3594  2070  2197  2  4
  3595  2070  2504  2  4
  3596  2070  2904  2  4
  3597  2070  2102  2  4
  3598  2070  2839  2  4
  3599  2070  2749  2  4
  3600  2070  2546  2  4
  3601  2071  2265  2  4
  3602  2071  2684  2  4
  3603  2071  3056  2  4
  3604  2071  2255  2  4
  3605  2071  2787  2  4
  3606  2071  2561  2  4
  3607  2071  2219  2  4
  3608  2071  2105  2  4
  3609  2071  2413  2  4
  3610  2071  2296  2  4
  3611  2071  2882  2  4
  3612  2071  2241  2  4
  3613  2071  2142  2  4
  3614  2071  2786  2  4
  3615  2071  2909  2  4
  3616  2071  2727  2  4
  3617  2071  2528  2  4
  3618  2071  2986  2  4
  3619  2071  2538  2  4
  3620  2071  2884  2  4
  3621  2071  2394  2  4
  3622  2071  2162  2  4
  3623  2071  2631  2  4
  3624  2071  2101  2  4
  3625  2071  2457  2  4
  3626  2071  2951  2  4
  3627  2071  2880  2  4
  3628  2071  2585  2  4
  3629  2071  2892  2  4
  3630  2071  2871  2  4
  3631  2071  2783  2  4
  3632  2071  2725  2  4
  3633  2071  2212  2  4
  3634  2071  2992  2  4
  3635  2071  2628  2  4
  3636  2071  2686  2  4
  3637  2071  2274  2  4
  3638  2071  2744  2  4
  3639  2071  2982  2  4
  3640  2071  2606  2  4
  3641  2071  2706  2  4
  3642  2071  2820  2  4
  3643  2071  2838  2  4
  3644  2071  2461  2  4
  3645  2071  2917  2  4
  3646  2071  2141  2  4
  3647  2071  2610  2  4
  3648  2071  2822  2  4
  3649  2071  2771  2  4
  3650  2071  2322  2  4
  3651  2072  2849  2  4
  3652  2072  2993  2  4
  3653  2072  2573  2  4
  3654  2072  2968  2  4
  3655  2072  2472  2  4
  3656  2072  2697  2  4
  3657  2072  2344  2  4
  3658  2072  2227  2  4
  3659  2072  3001  2  4
  3660  2072  2189  2  4
  3661  2072  3074  2  4
  3662  2072  2661  2  4
  3663  2072  2132  2  4
  3664  2072  2502  2  4
  3665  2072  2967  2  4
  3666  2072  2112  2  4
  3667  2072  2262  2  4
  3668  2072  2535  2  4
  3669  2072  2743  2  4
  3670  2072  2368  2  4
  3671  2072  2507  2  4
  3672  2072  2516  2  4
  3673  2072  2356  2  4
  3674  2072  2136  2  4
  3675  2072  2254  2  4
  3676  2072  2808  2  4
  3677  2072  2428  2  4
  3678  2072  3044  2  4
  3679  2072  2781  2  4
  3680  2072  2389  2  4
  3681  2072  2444  2  4
  3682  2072  2912  2  4
  3683  2072  2692  2  4
  3684  2072  2393  2  4
  3685  2072  2531  2  4
  3686  2072  2499  2  4
  3687  2072  2149  2  4
  3688  2072  3080  2  4
  3689  2072  2084  2  4
  3690  2072  2563  2  4
  3691  2072  2398  2  4
  3692  2072  2527  2  4
  3693  2072  2663  2  4
  3694  2072  2447  2  4
  3695  2072  2222  2  4
  3696  2072  2715  2  4
  3697  2072  2449  2  4
  3698  2072  2537  2  4
  3699  2072  2643  2  4
  3700  2072  2792  2  4
  3701  2073  2800  2  4
  3702  2073  2160  2  4
  3703  2073  2566  2  4
  3704  2073  3036  2  4
  3705  2073  2650  2  4
  3706  2073  2341  2  4
  3707  2073  2673  2  4
  3708  2073  2518  2  4
  3709  2073  2756  2  4
  3710  2073  2130  2  4
  3711  2073  2913  2  4
  3712  2073  3071  2  4
  3713  2073  3024  2  4
  3714  2073  2775  2  4
  3715  2073  2437  2  4
  3716  2073  2414  2  4
  3717  2073  2354  2  4
  3718  2073  2969  2  4
  3719  2073  2155  2  4
  3720  2073  2321  2  4
  3721  2073  2551  2  4
  3722  2073  2754  2  4
  3723  2073  2927  2  4
  3724  2073  2813  2  4
  3725  2073  2519  2  4
  3726  2073  2245  2  4
  3727  2073  2837  2  4
  3728  2073  2579  2  4
  3729  2073  2182  2  4
  3730  2073  2194  2  4
  3731  2073  2851  2  4
  3732  2073  3079  2  4
  3733  2073  2435  2  4
  3734  2073  2915  2  4
  3735  2073  2487  2  4
  3736  2073  2127  2  4
  3737  2073  2612  2  4
  3738  2073  2417  2  4
  3739  2073  2291  2  4
  3740  2073  2987  2  4
  3741  2073  2679  2  4
  3742  2073  2409  2  4
  3743  2073  2651  2  4
  3744  2073  2104  2  4
  3745  2073  2337  2  4
  3746  2073  2592  2  4
  3747  2073  2221  2  4
  3748  2073  2088  2  4
  3749  2073  2941  2  4
  3750  2073  2740  2  4
  3751  2074  2747  2  4
  3752  2074  2996  2  4
  3753  2074  2601  2  4
  3754  2074  2804  2  4
  3755  2074  2964  2  4
  3756  2074  2481  2  4
  3757  2074  2956  2  4
  3758  2074  2335  2  4
  3759  2074  2874  2  4
  3760  2074  2268  2  4
  3761  2074  2720  2  4
  3762  2074  2717  2  4
  3763  2074  2513  2  4
  3764  2074  2934  2  4
  3765  2074  2263  2  4
  3766  2074  2392  2  4
  3767  2074  2243  2  4
  3768  2074  2766  2  4
  3769  2074  2918  2  4
  3770  2074  3065  2  4
  3771  2074  2665  2  4
  3772  2074  2439  2  4
  3773  2074  3008  2  4
  3774  2074  2159  2  4
  3775  2074  2726  2  4
  3776  2074  2722  2  4
  3777  2074  2438  2  4
  3778  2074  2637  2  4
  3779  2074  2846  2  4
  3780  2074  2228  2  4
  3781  2074  2429  2  4
  3782  2074  2975  2  4
  3783  2074  2873  2  4
  3784  2074  2656  2  4
  3785  2074  2453  2  4
  3786  2074  2202  2  4
  3787  2074  2425  2  4
  3788  2074  2332  2  4
  3789  2074  2363  2  4
  3790  2074  2548  2  4
  3791  2074  2169  2  4
  3792  2074  2524  2  4
  3793  2074  2526  2  4
  3794  2074  2672  2  4
  3795  2074  2117  2  4
  3796  2074  2323  2  4
  3797  2074  3046  2  4
  3798  2074  2312  2  4
  3799  2074  2450  2  4
  3800  2074  2938  2  4
  3801  2075  2541  2  4
  3802  2075  2831  2  4
  3803  2075  2485  2  4
  3804  2075  2420  2  4
  3805  2075  2185  2  4
  3806  2075  2314  2  4
  3807  2075  2705  2  4
  3808  2075  2232  2  4
  3809  2075  2856  2  4
  3810  2075  2269  2  4
  3811  2075  3037  2  4
  3812  2075  2821  2  4
  3813  2075  3053  2  4
  3814  2075  2207  2  4
  3815  2075  2990  2  4
  3816  2075  2795  2  4
  3817  2075  2658  2  4
  3818  2075  2985  2  4
  3819  2075  2936  2  4
  3820  2075  2978  2  4
  3821  2075  2572  2  4
  3822  2075  2645  2  4
  3823  2075  3006  2  4
  3824  2075  2135  2  4
  3825  2075  2840  2  4
  3826  2075  2869  2  4
  3827  2075  3077  2  4
  3828  2075  2468  2  4
  3829  2075  2464  2  4
  3830  2075  2844  2  4
  3831  2075  2644  2  4
  3832  2075  2687  2  4
  3833  2075  2156  2  4
  3834  2075  2476  2  4
  3835  2075  2854  2  4
  3836  2075  2547  2  4
  3837  2075  2542  2  4
  3838  2075  2902  2  4
  3839  2075  2948  2  4
  3840  2075  3061  2  4
  3841  2075  3062  2  4
  3842  2075  2867  2  4
  3843  2075  2440  2  4
  3844  2075  2390  2  4
  3845  2075  2248  2  4
  3846  2075  3072  2  4
  3847  2075  2229  2  4
  3848  2075  2379  2  4
  3849  2075  2924  2  4
  3850  2075  2148  2  4
  3851  2076  2123  2  4
  3852  2076  2301  2  4
  3853  2076  2680  2  4
  3854  2076  2223  2  4
  3855  2076  2128  2  4
  3856  2076  2746  2  4
  3857  2076  2234  2  4
  3858  2076  2763  2  4
  3859  2076  2115  2  4
  3860  2076  2858  2  4
  3861  2076  2181  2  4
  3862  2076  2293  2  4
  3863  2076  2618  2  4
  3864  2076  3009  2  4
  3865  2076  2780  2  4
  3866  2076  2989  2  4
  3867  2076  3018  2  4
  3868  2076  2460  2  4
  3869  2076  2501  2  4
  3870  2076  2842  2  4
  3871  2076  2176  2  4
  3872  2076  2424  2  4
  3873  2076  2431  2  4
  3874  2076  2334  2  4
  3875  2076  2960  2  4
  3876  2076  2240  2  4
  3877  2076  2126  2  4
  3878  2076  2741  2  4
  3879  2076  2418  2  4
  3880  2076  2654  2  4
  3881  2076  2570  2  4
  3882  2076  2191  2  4
  3883  2076  2599  2  4
  3884  2076  2950  2  4
  3885  2076  2371  2  4
  3886  2076  2690  2  4
  3887  2076  2514  2  4
  3888  2076  2973  2  4
  3889  2076  2632  2  4
  3890  2076  2919  2  4
  3891  2076  2552  2  4
  3892  2076  2703  2  4
  3893  2076  2834  2  4
  3894  2076  2670  2  4
  3895  2076  2399  2  4
  3896  2076  2789  2  4
  3897  2076  2901  2  4
  3898  2076  3023  2  4
  3899  2076  3015  2  4
  3900  2076  2253  2  4
  3901  2077  2832  2  4
  3902  2077  2401  2  4
  3903  2077  2521  2  4
  3904  2077  2704  2  4
  3905  2077  2875  2  4
  3906  2077  2639  2  4
  3907  2077  3035  2  4
  3908  2077  2928  2  4
  3909  2077  2275  2  4
  3910  2077  2285  2  4
  3911  2077  3005  2  4
  3912  2077  2201  2  4
  3913  2077  2370  2  4
  3914  2077  2666  2  4
  3915  2077  2640  2  4
  3916  2077  2204  2  4
  3917  2077  2997  2  4
  3918  2077  2806  2  4
  3919  2077  2495  2  4
  3920  2077  2655  2  4
  3921  2077  2216  2  4
  3922  2077  2600  2  4
  3923  2077  2896  2  4
  3924  2077  2827  2  4
  3925  2077  2833  2  4
  3926  2077  2098  2  4
  3927  2077  2693  2  4
  3928  2077  2157  2  4
  3929  2077  2282  2  4
  3930  2077  2894  2  4
  3931  2077  2106  2  4
  3932  2077  2530  2  4
  3933  2077  2478  2  4
  3934  2077  2145  2  4
  3935  2077  2442  2  4
  3936  2077  3038  2  4
  3937  2077  2755  2  4
  3938  2077  2648  2  4
  3939  2077  2483  2  4
  3940  2077  2347  2  4
  3941  2077  3025  2  4
  3942  2077  2861  2  4
  3943  2077  2850  2  4
  3944  2077  3075  2  4
  3945  2077  2730  2  4
  3946  2077  2723  2  4
  3947  2077  2406  2  4
  3948  2077  2316  2  4
  3949  2077  2140  2  4
  3950  2077  2702  2  4
  3951  2078  2812  2  4
  3952  2078  3059  2  4
  3953  2078  2630  2  4
  3954  2078  2970  2  4
  3955  2078  2760  2  4
  3956  2078  2922  2  4
  3957  2078  3034  2  4
  3958  2078  2757  2  4
  3959  2078  2889  2  4
  3960  2078  2965  2  4
  3961  2078  3063  2  4
  3962  2078  2677  2  4
  3963  2078  2217  2  4
  3964  2078  2288  2  4
  3965  2078  2594  2  4
  3966  2078  2607  2  4
  3967  2078  2408  2  4
  3968  2078  3066  2  4
  3969  2078  2544  2  4
  3970  2078  2292  2  4
  3971  2078  2826  2  4
  3972  2078  2718  2  4
  3973  2078  2929  2  4
  3974  2078  2480  2  4
  3975  2078  2835  2  4
  3976  2078  2477  2  4
  3977  2078  2249  2  4
  3978  2078  2809  2  4
  3979  2078  2233  2  4
  3980  2078  2278  2  4
  3981  2078  2238  2  4
  3982  2078  2818  2  4
  3983  2078  2168  2  4
  3984  2078  2188  2  4
  3985  2078  2271  2  4
  3986  2078  2695  2  4
  3987  2078  2897  2  4
  3988  2078  2488  2  4
  3989  2078  2187  2  4
  3990  2078  2369  2  4
  3991  2078  2433  2  4
  3992  2078  2506  2  4
  3993  2078  2923  2  4
  3994  2078  3003  2  4
  3995  2078  2576  2  4
  3996  2078  2211  2  4
  3997  2078  2664  2  4
  3998  2078  2707  2  4
  3999  2078  2377  2  4
  4000  2078  2436  2  4
  4001  2079  2753  2  4
  4002  2079  2167  2  4
  4003  2079  3067  2  4
  4004  2079  2231  2  4
  4005  2079  2891  2  4
  4006  2079  2971  2  4
  4007  2079  2605  2  4
  4008  2079  2325  2  4
  4009  2079  3013  2  4
  4010  2079  2384  2  4
  4011  2079  2144  2  4
  4012  2079  3021  2  4
  4013  2079  2236  2  4
  4014  2079  3019  2  4
  4015  2079  2911  2  4
  4016  2079  3031  2  4
  4017  2079  2308  2  4
  4018  2079  2220  2  4
  4019  2079  3048  2  4
  4020  2079  2609  2  4
  4021  2079  2942  2  4
  4022  2079  2317  2  4
  4023  2079  2638  2  4
  4024  2079  2415  2  4
  4025  2079  3012  2  4
  4026  2079  2972  2  4
  4027  2079  2404  2  4
  4028  2079  2959  2  4
  4029  2079  3069  2  4
  4030  2079  2622  2  4
  4031  2079  2966  2  4
  4032  2079  2498  2  4
  4033  2079  2733  2  4
  4034  2079  2092  2  4
  4035  2079  2952  2  4
  4036  2079  2828  2  4
  4037  2079  2410  2  4
  4038  2079  2739  2  4
  4039  2079  2588  2  4
  4040  2079  2615  2  4
  4041  2079  2482  2  4
  4042  2079  2120  2  4
  4043  2079  2509  2  4
  4044  2079  2110  2  4
  4045  2079  2939  2  4
  4046  2079  2836  2  4
  4047  2079  2935  2  4
  4048  2079  2671  2  4
  4049  2079  2647  2  4
  4050  2079  2974  2  4
  4051  2080  2395  2  4
  4052  2080  2994  2  4
  4053  2080  2083  2  4
  4054  2080  2319  2  4
  4055  2080  2473  2  4
  4056  2080  2608  2  4
  4057  2080  2342  2  4
  4058  2080  2602  2  4
  4059  2080  2620  2  4
  4060  2080  2914  2  4
  4061  2080  2366  2  4
  4062  2080  2876  2  4
  4063  2080  2306  2  4
  4064  2080  2886  2  4
  4065  2080  2625  2  4
  4066  2080  2627  2  4
  4067  2080  2784  2  4
  4068  2080  2109  2  4
  4069  2080  2957  2  4
  4070  2080  2916  2  4
  4071  2080  2357  2  4
  4072  2080  2748  2  4
  4073  2080  2937  2  4
  4074  2080  2699  2  4
  4075  2080  2895  2  4
  4076  2080  2926  2  4
  4077  2080  2596  2  4
  4078  2080  2146  2  4
  4079  2080  3022  2  4
  4080  2080  3039  2  4
  4081  2080  2750  2  4
  4082  2080  2365  2  4
  4083  2080  2796  2  4
  4084  2080  2571  2  4
  4085  2080  2860  2  4
  4086  2080  2294  2  4
  4087  2080  2432  2  4
  4088  2080  2376  2  4
  4089  2080  2114  2  4
  4090  2080  2113  2  4
  4091  2080  2467  2  4
  4092  2080  2096  2  4
  4093  2080  3040  2  4
  4094  2080  3070  2  4
  4095  2080  2430  2  4
  4096  2080  2981  2  4
  4097  2080  2778  2  4
  4098  2080  2793  2  4
  4099  2080  2906  2  4
  4100  2080  2598  2  4
