# Supplementary material for: Identification of key contributors in complex population structures
Source: PLoS One. 2017 May 16;12(5):e0177638. doi: 10.1371/journal.pone.0177638 (PMC5433729; doi:10.1371/journal.pone.0177638)
Supplement: S1 File — Pedigree, genotype and IBD information of the simulated data. (ZIP) [file pone.0177638.s001.zip › simulated_data/simulated_data.map]

1	SNP1	0.00	0
1	SNP2	0.05	50000
1	SNP3	0.10	100000
1	SNP4	0.15	150000
1	SNP5	0.20	200000
1	SNP6	0.25	250000
1	SNP7	0.30	300000
1	SNP8	0.35	350000
1	SNP9	0.40	400000
1	SNP10	0.45	450000
1	SNP11	0.50	500000
1	SNP12	0.55	550000
1	SNP13	0.60	600000
1	SNP14	0.65	650000
1	SNP15	0.70	700000
1	SNP16	0.75	750000
1	SNP17	0.80	800000
1	SNP18	0.85	850000
1	SNP19	0.90	900000
1	SNP20	0.95	950000
1	SNP21	1.00	1000000
1	SNP22	1.05	1050000
1	SNP23	1.10	1100000
1	SNP24	1.15	1150000
1	SNP25	1.20	1200000
1	SNP26	1.25	1250000
1	SNP27	1.30	1300000
1	SNP28	1.35	1350000
1	SNP29	1.40	1400000
1	SNP30	1.45	1450000
1	SNP31	1.50	1500000
1	SNP32	1.55	1550000
1	SNP33	1.60	1600000
1	SNP34	1.65	1650000
1	SNP35	1.70	1700000
1	SNP36	1.75	1750000
1	SNP37	1.80	1800000
1	SNP38	1.85	1850000
1	SNP39	1.90	1900000
1	SNP40	1.95	1950000
1	SNP41	2.00	2000000
1	SNP42	2.05	2050000
1	SNP43	2.10	2100000
1	SNP44	2.15	2150000
1	SNP45	2.20	2200000
1	SNP46	2.25	2250000
1	SNP47	2.30	2300000
1	SNP48	2.35	2350000
1	SNP49	2.40	2400000
1	SNP50	2.45	2450000
1	SNP51	2.50	2500000
1	SNP52	2.55	2550000
1	SNP53	2.60	2600000
1	SNP54	2.65	2650000
1	SNP55	2.70	2700000
1	SNP56	2.75	2750000
1	SNP57	2.80	2800000
1	SNP58	2.85	2850000
1	SNP59	2.90	2900000
1	SNP60	2.95	2950000
1	SNP61	3.00	3000000
1	SNP62	3.05	3050000
1	SNP63	3.10	3100000
1	SNP64	3.15	3150000
1	SNP65	3.20	3200000
1	SNP66	3.25	3250000
1	SNP67	3.30	3300000
1	SNP68	3.35	3350000
1	SNP69	3.40	3400000
1	SNP70	3.45	3450000
1	SNP71	3.50	3500000
1	SNP72	3.55	3550000
1	SNP73	3.60	3600000
1	SNP74	3.65	3650000
1	SNP75	3.70	3700000
1	SNP76	3.75	3750000
1	SNP77	3.80	3800000
1	SNP78	3.85	3850000
1	SNP79	3.90	3900000
1	SNP80	3.95	3950000
1	SNP81	4.00	4000000
1	SNP82	4.05	4050000
1	SNP83	4.10	4100000
1	SNP84	4.15	4150000
1	SNP85	4.20	4200000
1	SNP86	4.25	4250000
1	SNP87	4.30	4300000
1	SNP88	4.35	4350000
1	SNP89	4.40	4400000
1	SNP90	4.45	4450000
1	SNP91	4.50	4500000
1	SNP92	4.55	4550000
1	SNP93	4.60	4600000
1	SNP94	4.65	4650000
1	SNP95	4.70	4700000
1	SNP96	4.75	4750000
1	SNP97	4.80	4800000
1	SNP98	4.85	4850000
1	SNP99	4.90	4900000
1	SNP100	4.95	4950000
1	SNP101	5.00	5000000
1	SNP102	5.05	5050000
1	SNP103	5.10	5100000
1	SNP104	5.15	5150000
1	SNP105	5.20	5200000
1	SNP106	5.25	5250000
1	SNP107	5.30	5300000
1	SNP108	5.35	5350000
1	SNP109	5.40	5400000
1	SNP110	5.45	5450000
1	SNP111	5.50	5500000
1	SNP112	5.55	5550000
1	SNP113	5.60	5600000
1	SNP114	5.65	5650000
1	SNP115	5.70	5700000
1	SNP116	5.75	5750000
1	SNP117	5.80	5800000
1	SNP118	5.85	5850000
1	SNP119	5.90	5900000
1	SNP120	5.95	5950000
1	SNP121	6.00	6000000
1	SNP122	6.05	6050000
1	SNP123	6.10	6100000
1	SNP124	6.15	6150000
1	SNP125	6.20	6200000
1	SNP126	6.25	6250000
1	SNP127	6.30	6300000
1	SNP128	6.35	6350000
1	SNP129	6.40	6400000
1	SNP130	6.45	6450000
1	SNP131	6.50	6500000
1	SNP132	6.55	6550000
1	SNP133	6.60	6600000
1	SNP134	6.65	6650000
1	SNP135	6.70	6700000
1	SNP136	6.75	6750000
1	SNP137	6.80	6800000
1	SNP138	6.85	6850000
1	SNP139	6.90	6900000
1	SNP140	6.95	6950000
1	SNP141	7.00	7000000
1	SNP142	7.05	7050000
1	SNP143	7.10	7100000
1	SNP144	7.15	7150000
1	SNP145	7.20	7200000
1	SNP146	7.25	7250000
1	SNP147	7.30	7300000
1	SNP148	7.35	7350000
1	SNP149	7.40	7400000
1	SNP150	7.45	7450000
1	SNP151	7.50	7500000
1	SNP152	7.55	7550000
1	SNP153	7.60	7600000
1	SNP154	7.65	7650000
1	SNP155	7.70	7700000
1	SNP156	7.75	7750000
1	SNP157	7.80	7800000
1	SNP158	7.85	7850000
1	SNP159	7.90	7900000
1	SNP160	7.95	7950000
1	SNP161	8.00	8000000
1	SNP162	8.05	8050000
1	SNP163	8.10	8100000
1	SNP164	8.15	8150000
1	SNP165	8.20	8200000
1	SNP166	8.25	8250000
1	SNP167	8.30	8300000
1	SNP168	8.35	8350000
1	SNP169	8.40	8400000
1	SNP170	8.45	8450000
1	SNP171	8.50	8500000
1	SNP172	8.55	8550000
1	SNP173	8.60	8600000
1	SNP174	8.65	8650000
1	SNP175	8.70	8700000
1	SNP176	8.75	8750000
1	SNP177	8.80	8800000
1	SNP178	8.85	8850000
1	SNP179	8.90	8900000
1	SNP180	8.95	8950000
1	SNP181	9.00	9000000
1	SNP182	9.05	9050000
1	SNP183	9.10	9100000
1	SNP184	9.15	9150000
1	SNP185	9.20	9200000
1	SNP186	9.25	9250000
1	SNP187	9.30	9300000
1	SNP188	9.35	9350000
1	SNP189	9.40	9400000
1	SNP190	9.45	9450000
1	SNP191	9.50	9500000
1	SNP192	9.55	9550000
1	SNP193	9.60	9600000
1	SNP194	9.65	9650000
1	SNP195	9.70	9700000
1	SNP196	9.75	9750000
1	SNP197	9.80	9800000
1	SNP198	9.85	9850000
1	SNP199	9.90	9900000
1	SNP200	9.95	9950000
1	SNP201	10.00	10000000
1	SNP202	10.05	10050000
1	SNP203	10.10	10100000
1	SNP204	10.15	10150000
1	SNP205	10.20	10200000
1	SNP206	10.25	10250000
1	SNP207	10.30	10300000
1	SNP208	10.35	10350000
1	SNP209	10.40	10400000
1	SNP210	10.45	10450000
1	SNP211	10.50	10500000
1	SNP212	10.55	10550000
1	SNP213	10.60	10600000
1	SNP214	10.65	10650000
1	SNP215	10.70	10700000
1	SNP216	10.75	10750000
1	SNP217	10.80	10800000
1	SNP218	10.85	10850000
1	SNP219	10.90	10900000
1	SNP220	10.95	10950000
1	SNP221	11.00	11000000
1	SNP222	11.05	11050000
1	SNP223	11.10	11100000
1	SNP224	11.15	11150000
1	SNP225	11.20	11200000
1	SNP226	11.25	11250000
1	SNP227	11.30	11300000
1	SNP228	11.35	11350000
1	SNP229	11.40	11400000
1	SNP230	11.45	11450000
1	SNP231	11.50	11500000
1	SNP232	11.55	11550000
1	SNP233	11.60	11600000
1	SNP234	11.65	11650000
1	SNP235	11.70	11700000
1	SNP236	11.75	11750000
1	SNP237	11.80	11800000
1	SNP238	11.85	11850000
1	SNP239	11.90	11900000
1	SNP240	11.95	11950000
1	SNP241	12.00	12000000
1	SNP242	12.05	12050000
1	SNP243	12.10	12100000
1	SNP244	12.15	12150000
1	SNP245	12.20	12200000
1	SNP246	12.25	12250000
1	SNP247	12.30	12300000
1	SNP248	12.35	12350000
1	SNP249	12.40	12400000
1	SNP250	12.45	12450000
1	SNP251	12.50	12500000
1	SNP252	12.55	12550000
1	SNP253	12.60	12600000
1	SNP254	12.65	12650000
1	SNP255	12.70	12700000
1	SNP256	12.75	12750000
1	SNP257	12.80	12800000
1	SNP258	12.85	12850000
1	SNP259	12.90	12900000
1	SNP260	12.95	12950000
1	SNP261	13.00	13000000
1	SNP262	13.05	13050000
1	SNP263	13.10	13100000
1	SNP264	13.15	13150000
1	SNP265	13.20	13200000
1	SNP266	13.25	13250000
1	SNP267	13.30	13300000
1	SNP268	13.35	13350000
1	SNP269	13.40	13400000
1	SNP270	13.45	13450000
1	SNP271	13.50	13500000
1	SNP272	13.55	13550000
1	SNP273	13.60	13600000
1	SNP274	13.65	13650000
1	SNP275	13.70	13700000
1	SNP276	13.75	13750000
1	SNP277	13.80	13800000
1	SNP278	13.85	13850000
1	SNP279	13.90	13900000
1	SNP280	13.95	13950000
1	SNP281	14.00	14000000
1	SNP282	14.05	14050000
1	SNP283	14.10	14100000
1	SNP284	14.15	14150000
1	SNP285	14.20	14200000
1	SNP286	14.25	14250000
1	SNP287	14.30	14300000
1	SNP288	14.35	14350000
1	SNP289	14.40	14400000
1	SNP290	14.45	14450000
1	SNP291	14.50	14500000
1	SNP292	14.55	14550000
1	SNP293	14.60	14600000
1	SNP294	14.65	14650000
1	SNP295	14.70	14700000
1	SNP296	14.75	14750000
1	SNP297	14.80	14800000
1	SNP298	14.85	14850000
1	SNP299	14.90	14900000
1	SNP300	14.95	14950000
1	SNP301	15.00	15000000
1	SNP302	15.05	15050000
1	SNP303	15.10	15100000
1	SNP304	15.15	15150000
1	SNP305	15.20	15200000
1	SNP306	15.25	15250000
1	SNP307	15.30	15300000
1	SNP308	15.35	15350000
1	SNP309	15.40	15400000
1	SNP310	15.45	15450000
1	SNP311	15.50	15500000
1	SNP312	15.55	15550000
1	SNP313	15.60	15600000
1	SNP314	15.65	15650000
1	SNP315	15.70	15700000
1	SNP316	15.75	15750000
1	SNP317	15.80	15800000
1	SNP318	15.85	15850000
1	SNP319	15.90	15900000
1	SNP320	15.95	15950000
1	SNP321	16.00	16000000
1	SNP322	16.05	16050000
1	SNP323	16.10	16100000
1	SNP324	16.15	16150000
1	SNP325	16.20	16200000
1	SNP326	16.25	16250000
1	SNP327	16.30	16300000
1	SNP328	16.35	16350000
1	SNP329	16.40	16400000
1	SNP330	16.45	16450000
1	SNP331	16.50	16500000
1	SNP332	16.55	16550000
1	SNP333	16.60	16600000
1	SNP334	16.65	16650000
1	SNP335	16.70	16700000
1	SNP336	16.75	16750000
1	SNP337	16.80	16800000
1	SNP338	16.85	16850000
1	SNP339	16.90	16900000
1	SNP340	16.95	16950000
1	SNP341	17.00	17000000
1	SNP342	17.05	17050000
1	SNP343	17.10	17100000
1	SNP344	17.15	17150000
1	SNP345	17.20	17200000
1	SNP346	17.25	17250000
1	SNP347	17.30	17300000
1	SNP348	17.35	17350000
1	SNP349	17.40	17400000
1	SNP350	17.45	17450000
1	SNP351	17.50	17500000
1	SNP352	17.55	17550000
1	SNP353	17.60	17600000
1	SNP354	17.65	17650000
1	SNP355	17.70	17700000
1	SNP356	17.75	17750000
1	SNP357	17.80	17800000
1	SNP358	17.85	17850000
1	SNP359	17.90	17900000
1	SNP360	17.95	17950000
1	SNP361	18.00	18000000
1	SNP362	18.05	18050000
1	SNP363	18.10	18100000
1	SNP364	18.15	18150000
1	SNP365	18.20	18200000
1	SNP366	18.25	18250000
1	SNP367	18.30	18300000
1	SNP368	18.35	18350000
1	SNP369	18.40	18400000
1	SNP370	18.45	18450000
1	SNP371	18.50	18500000
1	SNP372	18.55	18550000
1	SNP373	18.60	18600000
1	SNP374	18.65	18650000
1	SNP375	18.70	18700000
1	SNP376	18.75	18750000
1	SNP377	18.80	18800000
1	SNP378	18.85	18850000
1	SNP379	18.90	18900000
1	SNP380	18.95	18950000
1	SNP381	19.00	19000000
1	SNP382	19.05	19050000
1	SNP383	19.10	19100000
1	SNP384	19.15	19150000
1	SNP385	19.20	19200000
1	SNP386	19.25	19250000
1	SNP387	19.30	19300000
1	SNP388	19.35	19350000
1	SNP389	19.40	19400000
1	SNP390	19.45	19450000
1	SNP391	19.50	19500000
1	SNP392	19.55	19550000
1	SNP393	19.60	19600000
1	SNP394	19.65	19650000
1	SNP395	19.70	19700000
1	SNP396	19.75	19750000
1	SNP397	19.80	19800000
1	SNP398	19.85	19850000
1	SNP399	19.90	19900000
1	SNP400	19.95	19950000
1	SNP401	20.00	20000000
1	SNP402	20.05	20050000
1	SNP403	20.10	20100000
1	SNP404	20.15	20150000
1	SNP405	20.20	20200000
1	SNP406	20.25	20250000
1	SNP407	20.30	20300000
1	SNP408	20.35	20350000
1	SNP409	20.40	20400000
1	SNP410	20.45	20450000
1	SNP411	20.50	20500000
1	SNP412	20.55	20550000
1	SNP413	20.60	20600000
1	SNP414	20.65	20650000
1	SNP415	20.70	20700000
1	SNP416	20.75	20750000
1	SNP417	20.80	20800000
1	SNP418	20.85	20850000
1	SNP419	20.90	20900000
1	SNP420	20.95	20950000
1	SNP421	21.00	21000000
1	SNP422	21.05	21050000
1	SNP423	21.10	21100000
1	SNP424	21.15	21150000
1	SNP425	21.20	21200000
1	SNP426	21.25	21250000
1	SNP427	21.30	21300000
1	SNP428	21.35	21350000
1	SNP429	21.40	21400000
1	SNP430	21.45	21450000
1	SNP431	21.50	21500000
1	SNP432	21.55	21550000
1	SNP433	21.60	21600000
1	SNP434	21.65	21650000
1	SNP435	21.70	21700000
1	SNP436	21.75	21750000
1	SNP437	21.80	21800000
1	SNP438	21.85	21850000
1	SNP439	21.90	21900000
1	SNP440	21.95	21950000
1	SNP441	22.00	22000000
1	SNP442	22.05	22050000
1	SNP443	22.10	22100000
1	SNP444	22.15	22150000
1	SNP445	22.20	22200000
1	SNP446	22.25	22250000
1	SNP447	22.30	22300000
1	SNP448	22.35	22350000
1	SNP449	22.40	22400000
1	SNP450	22.45	22450000
1	SNP451	22.50	22500000
1	SNP452	22.55	22550000
1	SNP453	22.60	22600000
1	SNP454	22.65	22650000
1	SNP455	22.70	22700000
1	SNP456	22.75	22750000
1	SNP457	22.80	22800000
1	SNP458	22.85	22850000
1	SNP459	22.90	22900000
1	SNP460	22.95	22950000
1	SNP461	23.00	23000000
1	SNP462	23.05	23050000
1	SNP463	23.10	23100000
1	SNP464	23.15	23150000
1	SNP465	23.20	23200000
1	SNP466	23.25	23250000
1	SNP467	23.30	23300000
1	SNP468	23.35	23350000
1	SNP469	23.40	23400000
1	SNP470	23.45	23450000
1	SNP471	23.50	23500000
1	SNP472	23.55	23550000
1	SNP473	23.60	23600000
1	SNP474	23.65	23650000
1	SNP475	23.70	23700000
1	SNP476	23.75	23750000
1	SNP477	23.80	23800000
1	SNP478	23.85	23850000
1	SNP479	23.90	23900000
1	SNP480	23.95	23950000
1	SNP481	24.00	24000000
1	SNP482	24.05	24050000
1	SNP483	24.10	24100000
1	SNP484	24.15	24150000
1	SNP485	24.20	24200000
1	SNP486	24.25	24250000
1	SNP487	24.30	24300000
1	SNP488	24.35	24350000
1	SNP489	24.40	24400000
1	SNP490	24.45	24450000
1	SNP491	24.50	24500000
1	SNP492	24.55	24550000
1	SNP493	24.60	24600000
1	SNP494	24.65	24650000
1	SNP495	24.70	24700000
1	SNP496	24.75	24750000
1	SNP497	24.80	24800000
1	SNP498	24.85	24850000
1	SNP499	24.90	24900000
1	SNP500	24.95	24950000
1	SNP501	25.00	25000000
1	SNP502	25.05	25050000
1	SNP503	25.10	25100000
1	SNP504	25.15	25150000
1	SNP505	25.20	25200000
1	SNP506	25.25	25250000
1	SNP507	25.30	25300000
1	SNP508	25.35	25350000
1	SNP509	25.40	25400000
1	SNP510	25.45	25450000
1	SNP511	25.50	25500000
1	SNP512	25.55	25550000
1	SNP513	25.60	25600000
1	SNP514	25.65	25650000
1	SNP515	25.70	25700000
1	SNP516	25.75	25750000
1	SNP517	25.80	25800000
1	SNP518	25.85	25850000
1	SNP519	25.90	25900000
1	SNP520	25.95	25950000
1	SNP521	26.00	26000000
1	SNP522	26.05	26050000
1	SNP523	26.10	26100000
1	SNP524	26.15	26150000
1	SNP525	26.20	26200000
1	SNP526	26.25	26250000
1	SNP527	26.30	26300000
1	SNP528	26.35	26350000
1	SNP529	26.40	26400000
1	SNP530	26.45	26450000
1	SNP531	26.50	26500000
1	SNP532	26.55	26550000
1	SNP533	26.60	26600000
1	SNP534	26.65	26650000
1	SNP535	26.70	26700000
1	SNP536	26.75	26750000
1	SNP537	26.80	26800000
1	SNP538	26.85	26850000
1	SNP539	26.90	26900000
1	SNP540	26.95	26950000
1	SNP541	27.00	27000000
1	SNP542	27.05	27050000
1	SNP543	27.10	27100000
1	SNP544	27.15	27150000
1	SNP545	27.20	27200000
1	SNP546	27.25	27250000
1	SNP547	27.30	27300000
1	SNP548	27.35	27350000
1	SNP549	27.40	27400000
1	SNP550	27.45	27450000
1	SNP551	27.50	27500000
1	SNP552	27.55	27550000
1	SNP553	27.60	27600000
1	SNP554	27.65	27650000
1	SNP555	27.70	27700000
1	SNP556	27.75	27750000
1	SNP557	27.80	27800000
1	SNP558	27.85	27850000
1	SNP559	27.90	27900000
1	SNP560	27.95	27950000
1	SNP561	28.00	28000000
1	SNP562	28.05	28050000
1	SNP563	28.10	28100000
1	SNP564	28.15	28150000
1	SNP565	28.20	28200000
1	SNP566	28.25	28250000
1	SNP567	28.30	28300000
1	SNP568	28.35	28350000
1	SNP569	28.40	28400000
1	SNP570	28.45	28450000
1	SNP571	28.50	28500000
1	SNP572	28.55	28550000
1	SNP573	28.60	28600000
1	SNP574	28.65	28650000
1	SNP575	28.70	28700000
1	SNP576	28.75	28750000
1	SNP577	28.80	28800000
1	SNP578	28.85	28850000
1	SNP579	28.90	28900000
1	SNP580	28.95	28950000
1	SNP581	29.00	29000000
1	SNP582	29.05	29050000
1	SNP583	29.10	29100000
1	SNP584	29.15	29150000
1	SNP585	29.20	29200000
1	SNP586	29.25	29250000
1	SNP587	29.30	29300000
1	SNP588	29.35	29350000
1	SNP589	29.40	29400000
1	SNP590	29.45	29450000
1	SNP591	29.50	29500000
1	SNP592	29.55	29550000
1	SNP593	29.60	29600000
1	SNP594	29.65	29650000
1	SNP595	29.70	29700000
1	SNP596	29.75	29750000
1	SNP597	29.80	29800000
1	SNP598	29.85	29850000
1	SNP599	29.90	29900000
1	SNP600	29.95	29950000
1	SNP601	30.00	30000000
1	SNP602	30.05	30050000
1	SNP603	30.10	30100000
1	SNP604	30.15	30150000
1	SNP605	30.20	30200000
1	SNP606	30.25	30250000
1	SNP607	30.30	30300000
1	SNP608	30.35	30350000
1	SNP609	30.40	30400000
1	SNP610	30.45	30450000
1	SNP611	30.50	30500000
1	SNP612	30.55	30550000
1	SNP613	30.60	30600000
1	SNP614	30.65	30650000
1	SNP615	30.70	30700000
1	SNP616	30.75	30750000
1	SNP617	30.80	30800000
1	SNP618	30.85	30850000
1	SNP619	30.90	30900000
1	SNP620	30.95	30950000
1	SNP621	31.00	31000000
1	SNP622	31.05	31050000
1	SNP623	31.10	31100000
1	SNP624	31.15	31150000
1	SNP625	31.20	31200000
1	SNP626	31.25	31250000
1	SNP627	31.30	31300000
1	SNP628	31.35	31350000
1	SNP629	31.40	31400000
1	SNP630	31.45	31450000
1	SNP631	31.50	31500000
1	SNP632	31.55	31550000
1	SNP633	31.60	31600000
1	SNP634	31.65	31650000
1	SNP635	31.70	31700000
1	SNP636	31.75	31750000
1	SNP637	31.80	31800000
1	SNP638	31.85	31850000
1	SNP639	31.90	31900000
1	SNP640	31.95	31950000
1	SNP641	32.00	32000000
1	SNP642	32.05	32050000
1	SNP643	32.10	32100000
1	SNP644	32.15	32150000
1	SNP645	32.20	32200000
1	SNP646	32.25	32250000
1	SNP647	32.30	32300000
1	SNP648	32.35	32350000
1	SNP649	32.40	32400000
1	SNP650	32.45	32450000
1	SNP651	32.50	32500000
1	SNP652	32.55	32550000
1	SNP653	32.60	32600000
1	SNP654	32.65	32650000
1	SNP655	32.70	32700000
1	SNP656	32.75	32750000
1	SNP657	32.80	32800000
1	SNP658	32.85	32850000
1	SNP659	32.90	32900000
1	SNP660	32.95	32950000
1	SNP661	33.00	33000000
1	SNP662	33.05	33050000
1	SNP663	33.10	33100000
1	SNP664	33.15	33150000
1	SNP665	33.20	33200000
1	SNP666	33.25	33250000
1	SNP667	33.30	33300000
1	SNP668	33.35	33350000
1	SNP669	33.40	33400000
1	SNP670	33.45	33450000
1	SNP671	33.50	33500000
1	SNP672	33.55	33550000
1	SNP673	33.60	33600000
1	SNP674	33.65	33650000
1	SNP675	33.70	33700000
1	SNP676	33.75	33750000
1	SNP677	33.80	33800000
1	SNP678	33.85	33850000
1	SNP679	33.90	33900000
1	SNP680	33.95	33950000
1	SNP681	34.00	34000000
1	SNP682	34.05	34050000
1	SNP683	34.10	34100000
1	SNP684	34.15	34150000
1	SNP685	34.20	34200000
1	SNP686	34.25	34250000
1	SNP687	34.30	34300000
1	SNP688	34.35	34350000
1	SNP689	34.40	34400000
1	SNP690	34.45	34450000
1	SNP691	34.50	34500000
1	SNP692	34.55	34550000
1	SNP693	34.60	34600000
1	SNP694	34.65	34650000
1	SNP695	34.70	34700000
1	SNP696	34.75	34750000
1	SNP697	34.80	34800000
1	SNP698	34.85	34850000
1	SNP699	34.90	34900000
1	SNP700	34.95	34950000
1	SNP701	35.00	35000000
1	SNP702	35.05	35050000
1	SNP703	35.10	35100000
1	SNP704	35.15	35150000
1	SNP705	35.20	35200000
1	SNP706	35.25	35250000
1	SNP707	35.30	35300000
1	SNP708	35.35	35350000
1	SNP709	35.40	35400000
1	SNP710	35.45	35450000
1	SNP711	35.50	35500000
1	SNP712	35.55	35550000
1	SNP713	35.60	35600000
1	SNP714	35.65	35650000
1	SNP715	35.70	35700000
1	SNP716	35.75	35750000
1	SNP717	35.80	35800000
1	SNP718	35.85	35850000
1	SNP719	35.90	35900000
1	SNP720	35.95	35950000
1	SNP721	36.00	36000000
1	SNP722	36.05	36050000
1	SNP723	36.10	36100000
1	SNP724	36.15	36150000
1	SNP725	36.20	36200000
1	SNP726	36.25	36250000
1	SNP727	36.30	36300000
1	SNP728	36.35	36350000
1	SNP729	36.40	36400000
1	SNP730	36.45	36450000
1	SNP731	36.50	36500000
1	SNP732	36.55	36550000
1	SNP733	36.60	36600000
1	SNP734	36.65	36650000
1	SNP735	36.70	36700000
1	SNP736	36.75	36750000
1	SNP737	36.80	36800000
1	SNP738	36.85	36850000
1	SNP739	36.90	36900000
1	SNP740	36.95	36950000
1	SNP741	37.00	37000000
1	SNP742	37.05	37050000
1	SNP743	37.10	37100000
1	SNP744	37.15	37150000
1	SNP745	37.20	37200000
1	SNP746	37.25	37250000
1	SNP747	37.30	37300000
1	SNP748	37.35	37350000
1	SNP749	37.40	37400000
1	SNP750	37.45	37450000
1	SNP751	37.50	37500000
1	SNP752	37.55	37550000
1	SNP753	37.60	37600000
1	SNP754	37.65	37650000
1	SNP755	37.70	37700000
1	SNP756	37.75	37750000
1	SNP757	37.80	37800000
1	SNP758	37.85	37850000
1	SNP759	37.90	37900000
1	SNP760	37.95	37950000
1	SNP761	38.00	38000000
1	SNP762	38.05	38050000
1	SNP763	38.10	38100000
1	SNP764	38.15	38150000
1	SNP765	38.20	38200000
1	SNP766	38.25	38250000
1	SNP767	38.30	38300000
1	SNP768	38.35	38350000
1	SNP769	38.40	38400000
1	SNP770	38.45	38450000
1	SNP771	38.50	38500000
1	SNP772	38.55	38550000
1	SNP773	38.60	38600000
1	SNP774	38.65	38650000
1	SNP775	38.70	38700000
1	SNP776	38.75	38750000
1	SNP777	38.80	38800000
1	SNP778	38.85	38850000
1	SNP779	38.90	38900000
1	SNP780	38.95	38950000
1	SNP781	39.00	39000000
1	SNP782	39.05	39050000
1	SNP783	39.10	39100000
1	SNP784	39.15	39150000
1	SNP785	39.20	39200000
1	SNP786	39.25	39250000
1	SNP787	39.30	39300000
1	SNP788	39.35	39350000
1	SNP789	39.40	39400000
1	SNP790	39.45	39450000
1	SNP791	39.50	39500000
1	SNP792	39.55	39550000
1	SNP793	39.60	39600000
1	SNP794	39.65	39650000
1	SNP795	39.70	39700000
1	SNP796	39.75	39750000
1	SNP797	39.80	39800000
1	SNP798	39.85	39850000
1	SNP799	39.90	39900000
1	SNP800	39.95	39950000
1	SNP801	40.00	40000000
1	SNP802	40.05	40050000
1	SNP803	40.10	40100000
1	SNP804	40.15	40150000
1	SNP805	40.20	40200000
1	SNP806	40.25	40250000
1	SNP807	40.30	40300000
1	SNP808	40.35	40350000
1	SNP809	40.40	40400000
1	SNP810	40.45	40450000
1	SNP811	40.50	40500000
1	SNP812	40.55	40550000
1	SNP813	40.60	40600000
1	SNP814	40.65	40650000
1	SNP815	40.70	40700000
1	SNP816	40.75	40750000
1	SNP817	40.80	40800000
1	SNP818	40.85	40850000
1	SNP819	40.90	40900000
1	SNP820	40.95	40950000
1	SNP821	41.00	41000000
1	SNP822	41.05	41050000
1	SNP823	41.10	41100000
1	SNP824	41.15	41150000
1	SNP825	41.20	41200000
1	SNP826	41.25	41250000
1	SNP827	41.30	41300000
1	SNP828	41.35	41350000
1	SNP829	41.40	41400000
1	SNP830	41.45	41450000
1	SNP831	41.50	41500000
1	SNP832	41.55	41550000
1	SNP833	41.60	41600000
1	SNP834	41.65	41650000
1	SNP835	41.70	41700000
1	SNP836	41.75	41750000
1	SNP837	41.80	41800000
1	SNP838	41.85	41850000
1	SNP839	41.90	41900000
1	SNP840	41.95	41950000
1	SNP841	42.00	42000000
1	SNP842	42.05	42050000
1	SNP843	42.10	42100000
1	SNP844	42.15	42150000
1	SNP845	42.20	42200000
1	SNP846	42.25	42250000
1	SNP847	42.30	42300000
1	SNP848	42.35	42350000
1	SNP849	42.40	42400000
1	SNP850	42.45	42450000
1	SNP851	42.50	42500000
1	SNP852	42.55	42550000
1	SNP853	42.60	42600000
1	SNP854	42.65	42650000
1	SNP855	42.70	42700000
1	SNP856	42.75	42750000
1	SNP857	42.80	42800000
1	SNP858	42.85	42850000
1	SNP859	42.90	42900000
1	SNP860	42.95	42950000
1	SNP861	43.00	43000000
1	SNP862	43.05	43050000
1	SNP863	43.10	43100000
1	SNP864	43.15	43150000
1	SNP865	43.20	43200000
1	SNP866	43.25	43250000
1	SNP867	43.30	43300000
1	SNP868	43.35	43350000
1	SNP869	43.40	43400000
1	SNP870	43.45	43450000
1	SNP871	43.50	43500000
1	SNP872	43.55	43550000
1	SNP873	43.60	43600000
1	SNP874	43.65	43650000
1	SNP875	43.70	43700000
1	SNP876	43.75	43750000
1	SNP877	43.80	43800000
1	SNP878	43.85	43850000
1	SNP879	43.90	43900000
1	SNP880	43.95	43950000
1	SNP881	44.00	44000000
1	SNP882	44.05	44050000
1	SNP883	44.10	44100000
1	SNP884	44.15	44150000
1	SNP885	44.20	44200000
1	SNP886	44.25	44250000
1	SNP887	44.30	44300000
1	SNP888	44.35	44350000
1	SNP889	44.40	44400000
1	SNP890	44.45	44450000
1	SNP891	44.50	44500000
1	SNP892	44.55	44550000
1	SNP893	44.60	44600000
1	SNP894	44.65	44650000
1	SNP895	44.70	44700000
1	SNP896	44.75	44750000
1	SNP897	44.80	44800000
1	SNP898	44.85	44850000
1	SNP899	44.90	44900000
1	SNP900	44.95	44950000
1	SNP901	45.00	45000000
1	SNP902	45.05	45050000
1	SNP903	45.10	45100000
1	SNP904	45.15	45150000
1	SNP905	45.20	45200000
1	SNP906	45.25	45250000
1	SNP907	45.30	45300000
1	SNP908	45.35	45350000
1	SNP909	45.40	45400000
1	SNP910	45.45	45450000
1	SNP911	45.50	45500000
1	SNP912	45.55	45550000
1	SNP913	45.60	45600000
1	SNP914	45.65	45650000
1	SNP915	45.70	45700000
1	SNP916	45.75	45750000
1	SNP917	45.80	45800000
1	SNP918	45.85	45850000
1	SNP919	45.90	45900000
1	SNP920	45.95	45950000
1	SNP921	46.00	46000000
1	SNP922	46.05	46050000
1	SNP923	46.10	46100000
1	SNP924	46.15	46150000
1	SNP925	46.20	46200000
1	SNP926	46.25	46250000
1	SNP927	46.30	46300000
1	SNP928	46.35	46350000
1	SNP929	46.40	46400000
1	SNP930	46.45	46450000
1	SNP931	46.50	46500000
1	SNP932	46.55	46550000
1	SNP933	46.60	46600000
1	SNP934	46.65	46650000
1	SNP935	46.70	46700000
1	SNP936	46.75	46750000
1	SNP937	46.80	46800000
1	SNP938	46.85	46850000
1	SNP939	46.90	46900000
1	SNP940	46.95	46950000
1	SNP941	47.00	47000000
1	SNP942	47.05	47050000
1	SNP943	47.10	47100000
1	SNP944	47.15	47150000
1	SNP945	47.20	47200000
1	SNP946	47.25	47250000
1	SNP947	47.30	47300000
1	SNP948	47.35	47350000
1	SNP949	47.40	47400000
1	SNP950	47.45	47450000
1	SNP951	47.50	47500000
1	SNP952	47.55	47550000
1	SNP953	47.60	47600000
1	SNP954	47.65	47650000
1	SNP955	47.70	47700000
1	SNP956	47.75	47750000
1	SNP957	47.80	47800000
1	SNP958	47.85	47850000
1	SNP959	47.90	47900000
1	SNP960	47.95	47950000
1	SNP961	48.00	48000000
1	SNP962	48.05	48050000
1	SNP963	48.10	48100000
1	SNP964	48.15	48150000
1	SNP965	48.20	48200000
1	SNP966	48.25	48250000
1	SNP967	48.30	48300000
1	SNP968	48.35	48350000
1	SNP969	48.40	48400000
1	SNP970	48.45	48450000
1	SNP971	48.50	48500000
1	SNP972	48.55	48550000
1	SNP973	48.60	48600000
1	SNP974	48.65	48650000
1	SNP975	48.70	48700000
1	SNP976	48.75	48750000
1	SNP977	48.80	48800000
1	SNP978	48.85	48850000
1	SNP979	48.90	48900000
1	SNP980	48.95	48950000
1	SNP981	49.00	49000000
1	SNP982	49.05	49050000
1	SNP983	49.10	49100000
1	SNP984	49.15	49150000
1	SNP985	49.20	49200000
1	SNP986	49.25	49250000
1	SNP987	49.30	49300000
1	SNP988	49.35	49350000
1	SNP989	49.40	49400000
1	SNP990	49.45	49450000
1	SNP991	49.50	49500000
1	SNP992	49.55	49550000
1	SNP993	49.60	49600000
1	SNP994	49.65	49650000
1	SNP995	49.70	49700000
1	SNP996	49.75	49750000
1	SNP997	49.80	49800000
1	SNP998	49.85	49850000
1	SNP999	49.90	49900000
1	SNP1000	49.95	49950000
1	SNP1001	50.00	50000000
1	SNP1002	50.05	50050000
1	SNP1003	50.10	50100000
1	SNP1004	50.15	50150000
1	SNP1005	50.20	50200000
1	SNP1006	50.25	50250000
1	SNP1007	50.30	50300000
1	SNP1008	50.35	50350000
1	SNP1009	50.40	50400000
1	SNP1010	50.45	50450000
1	SNP1011	50.50	50500000
1	SNP1012	50.55	50550000
1	SNP1013	50.60	50600000
1	SNP1014	50.65	50650000
1	SNP1015	50.70	50700000
1	SNP1016	50.75	50750000
1	SNP1017	50.80	50800000
1	SNP1018	50.85	50850000
1	SNP1019	50.90	50900000
1	SNP1020	50.95	50950000
1	SNP1021	51.00	51000000
1	SNP1022	51.05	51050000
1	SNP1023	51.10	51100000
1	SNP1024	51.15	51150000
1	SNP1025	51.20	51200000
1	SNP1026	51.25	51250000
1	SNP1027	51.30	51300000
1	SNP1028	51.35	51350000
1	SNP1029	51.40	51400000
1	SNP1030	51.45	51450000
1	SNP1031	51.50	51500000
1	SNP1032	51.55	51550000
1	SNP1033	51.60	51600000
1	SNP1034	51.65	51650000
1	SNP1035	51.70	51700000
1	SNP1036	51.75	51750000
1	SNP1037	51.80	51800000
1	SNP1038	51.85	51850000
1	SNP1039	51.90	51900000
1	SNP1040	51.95	51950000
1	SNP1041	52.00	52000000
1	SNP1042	52.05	52050000
1	SNP1043	52.10	52100000
1	SNP1044	52.15	52150000
1	SNP1045	52.20	52200000
1	SNP1046	52.25	52250000
1	SNP1047	52.30	52300000
1	SNP1048	52.35	52350000
1	SNP1049	52.40	52400000
1	SNP1050	52.45	52450000
1	SNP1051	52.50	52500000
1	SNP1052	52.55	52550000
1	SNP1053	52.60	52600000
1	SNP1054	52.65	52650000
1	SNP1055	52.70	52700000
1	SNP1056	52.75	52750000
1	SNP1057	52.80	52800000
1	SNP1058	52.85	52850000
1	SNP1059	52.90	52900000
1	SNP1060	52.95	52950000
1	SNP1061	53.00	53000000
1	SNP1062	53.05	53050000
1	SNP1063	53.10	53100000
1	SNP1064	53.15	53150000
1	SNP1065	53.20	53200000
1	SNP1066	53.25	53250000
1	SNP1067	53.30	53300000
1	SNP1068	53.35	53350000
1	SNP1069	53.40	53400000
1	SNP1070	53.45	53450000
1	SNP1071	53.50	53500000
1	SNP1072	53.55	53550000
1	SNP1073	53.60	53600000
1	SNP1074	53.65	53650000
1	SNP1075	53.70	53700000
1	SNP1076	53.75	53750000
1	SNP1077	53.80	53800000
1	SNP1078	53.85	53850000
1	SNP1079	53.90	53900000
1	SNP1080	53.95	53950000
1	SNP1081	54.00	54000000
1	SNP1082	54.05	54050000
1	SNP1083	54.10	54100000
1	SNP1084	54.15	54150000
1	SNP1085	54.20	54200000
1	SNP1086	54.25	54250000
1	SNP1087	54.30	54300000
1	SNP1088	54.35	54350000
1	SNP1089	54.40	54400000
1	SNP1090	54.45	54450000
1	SNP1091	54.50	54500000
1	SNP1092	54.55	54550000
1	SNP1093	54.60	54600000
1	SNP1094	54.65	54650000
1	SNP1095	54.70	54700000
1	SNP1096	54.75	54750000
1	SNP1097	54.80	54800000
1	SNP1098	54.85	54850000
1	SNP1099	54.90	54900000
1	SNP1100	54.95	54950000
1	SNP1101	55.00	55000000
1	SNP1102	55.05	55050000
1	SNP1103	55.10	55100000
1	SNP1104	55.15	55150000
1	SNP1105	55.20	55200000
1	SNP1106	55.25	55250000
1	SNP1107	55.30	55300000
1	SNP1108	55.35	55350000
1	SNP1109	55.40	55400000
1	SNP1110	55.45	55450000
1	SNP1111	55.50	55500000
1	SNP1112	55.55	55550000
1	SNP1113	55.60	55600000
1	SNP1114	55.65	55650000
1	SNP1115	55.70	55700000
1	SNP1116	55.75	55750000
1	SNP1117	55.80	55800000
1	SNP1118	55.85	55850000
1	SNP1119	55.90	55900000
1	SNP1120	55.95	55950000
1	SNP1121	56.00	56000000
1	SNP1122	56.05	56050000
1	SNP1123	56.10	56100000
1	SNP1124	56.15	56150000
1	SNP1125	56.20	56200000
1	SNP1126	56.25	56250000
1	SNP1127	56.30	56300000
1	SNP1128	56.35	56350000
1	SNP1129	56.40	56400000
1	SNP1130	56.45	56450000
1	SNP1131	56.50	56500000
1	SNP1132	56.55	56550000
1	SNP1133	56.60	56600000
1	SNP1134	56.65	56650000
1	SNP1135	56.70	56700000
1	SNP1136	56.75	56750000
1	SNP1137	56.80	56800000
1	SNP1138	56.85	56850000
1	SNP1139	56.90	56900000
1	SNP1140	56.95	56950000
1	SNP1141	57.00	57000000
1	SNP1142	57.05	57050000
1	SNP1143	57.10	57100000
1	SNP1144	57.15	57150000
1	SNP1145	57.20	57200000
1	SNP1146	57.25	57250000
1	SNP1147	57.30	57300000
1	SNP1148	57.35	57350000
1	SNP1149	57.40	57400000
1	SNP1150	57.45	57450000
1	SNP1151	57.50	57500000
1	SNP1152	57.55	57550000
1	SNP1153	57.60	57600000
1	SNP1154	57.65	57650000
1	SNP1155	57.70	57700000
1	SNP1156	57.75	57750000
1	SNP1157	57.80	57800000
1	SNP1158	57.85	57850000
1	SNP1159	57.90	57900000
1	SNP1160	57.95	57950000
1	SNP1161	58.00	58000000
1	SNP1162	58.05	58050000
1	SNP1163	58.10	58100000
1	SNP1164	58.15	58150000
1	SNP1165	58.20	58200000
1	SNP1166	58.25	58250000
1	SNP1167	58.30	58300000
1	SNP1168	58.35	58350000
1	SNP1169	58.40	58400000
1	SNP1170	58.45	58450000
1	SNP1171	58.50	58500000
1	SNP1172	58.55	58550000
1	SNP1173	58.60	58600000
1	SNP1174	58.65	58650000
1	SNP1175	58.70	58700000
1	SNP1176	58.75	58750000
1	SNP1177	58.80	58800000
1	SNP1178	58.85	58850000
1	SNP1179	58.90	58900000
1	SNP1180	58.95	58950000
1	SNP1181	59.00	59000000
1	SNP1182	59.05	59050000
1	SNP1183	59.10	59100000
1	SNP1184	59.15	59150000
1	SNP1185	59.20	59200000
1	SNP1186	59.25	59250000
1	SNP1187	59.30	59300000
1	SNP1188	59.35	59350000
1	SNP1189	59.40	59400000
1	SNP1190	59.45	59450000
1	SNP1191	59.50	59500000
1	SNP1192	59.55	59550000
1	SNP1193	59.60	59600000
1	SNP1194	59.65	59650000
1	SNP1195	59.70	59700000
1	SNP1196	59.75	59750000
1	SNP1197	59.80	59800000
1	SNP1198	59.85	59850000
1	SNP1199	59.90	59900000
1	SNP1200	59.95	59950000
1	SNP1201	60.00	60000000
1	SNP1202	60.05	60050000
1	SNP1203	60.10	60100000
1	SNP1204	60.15	60150000
1	SNP1205	60.20	60200000
1	SNP1206	60.25	60250000
1	SNP1207	60.30	60300000
1	SNP1208	60.35	60350000
1	SNP1209	60.40	60400000
1	SNP1210	60.45	60450000
1	SNP1211	60.50	60500000
1	SNP1212	60.55	60550000
1	SNP1213	60.60	60600000
1	SNP1214	60.65	60650000
1	SNP1215	60.70	60700000
1	SNP1216	60.75	60750000
1	SNP1217	60.80	60800000
1	SNP1218	60.85	60850000
1	SNP1219	60.90	60900000
1	SNP1220	60.95	60950000
1	SNP1221	61.00	61000000
1	SNP1222	61.05	61050000
1	SNP1223	61.10	61100000
1	SNP1224	61.15	61150000
1	SNP1225	61.20	61200000
1	SNP1226	61.25	61250000
1	SNP1227	61.30	61300000
1	SNP1228	61.35	61350000
1	SNP1229	61.40	61400000
1	SNP1230	61.45	61450000
1	SNP1231	61.50	61500000
1	SNP1232	61.55	61550000
1	SNP1233	61.60	61600000
1	SNP1234	61.65	61650000
1	SNP1235	61.70	61700000
1	SNP1236	61.75	61750000
1	SNP1237	61.80	61800000
1	SNP1238	61.85	61850000
1	SNP1239	61.90	61900000
1	SNP1240	61.95	61950000
1	SNP1241	62.00	62000000
1	SNP1242	62.05	62050000
1	SNP1243	62.10	62100000
1	SNP1244	62.15	62150000
1	SNP1245	62.20	62200000
1	SNP1246	62.25	62250000
1	SNP1247	62.30	62300000
1	SNP1248	62.35	62350000
1	SNP1249	62.40	62400000
1	SNP1250	62.45	62450000
1	SNP1251	62.50	62500000
1	SNP1252	62.55	62550000
1	SNP1253	62.60	62600000
1	SNP1254	62.65	62650000
1	SNP1255	62.70	62700000
1	SNP1256	62.75	62750000
1	SNP1257	62.80	62800000
1	SNP1258	62.85	62850000
1	SNP1259	62.90	62900000
1	SNP1260	62.95	62950000
1	SNP1261	63.00	63000000
1	SNP1262	63.05	63050000
1	SNP1263	63.10	63100000
1	SNP1264	63.15	63150000
1	SNP1265	63.20	63200000
1	SNP1266	63.25	63250000
1	SNP1267	63.30	63300000
1	SNP1268	63.35	63350000
1	SNP1269	63.40	63400000
1	SNP1270	63.45	63450000
1	SNP1271	63.50	63500000
1	SNP1272	63.55	63550000
1	SNP1273	63.60	63600000
1	SNP1274	63.65	63650000
1	SNP1275	63.70	63700000
1	SNP1276	63.75	63750000
1	SNP1277	63.80	63800000
1	SNP1278	63.85	63850000
1	SNP1279	63.90	63900000
1	SNP1280	63.95	63950000
1	SNP1281	64.00	64000000
1	SNP1282	64.05	64050000
1	SNP1283	64.10	64100000
1	SNP1284	64.15	64150000
1	SNP1285	64.20	64200000
1	SNP1286	64.25	64250000
1	SNP1287	64.30	64300000
1	SNP1288	64.35	64350000
1	SNP1289	64.40	64400000
1	SNP1290	64.45	64450000
1	SNP1291	64.50	64500000
1	SNP1292	64.55	64550000
1	SNP1293	64.60	64600000
1	SNP1294	64.65	64650000
1	SNP1295	64.70	64700000
1	SNP1296	64.75	64750000
1	SNP1297	64.80	64800000
1	SNP1298	64.85	64850000
1	SNP1299	64.90	64900000
1	SNP1300	64.95	64950000
1	SNP1301	65.00	65000000
1	SNP1302	65.05	65050000
1	SNP1303	65.10	65100000
1	SNP1304	65.15	65150000
1	SNP1305	65.20	65200000
1	SNP1306	65.25	65250000
1	SNP1307	65.30	65300000
1	SNP1308	65.35	65350000
1	SNP1309	65.40	65400000
1	SNP1310	65.45	65450000
1	SNP1311	65.50	65500000
1	SNP1312	65.55	65550000
1	SNP1313	65.60	65600000
1	SNP1314	65.65	65650000
1	SNP1315	65.70	65700000
1	SNP1316	65.75	65750000
1	SNP1317	65.80	65800000
1	SNP1318	65.85	65850000
1	SNP1319	65.90	65900000
1	SNP1320	65.95	65950000
1	SNP1321	66.00	66000000
1	SNP1322	66.05	66050000
1	SNP1323	66.10	66100000
1	SNP1324	66.15	66150000
1	SNP1325	66.20	66200000
1	SNP1326	66.25	66250000
1	SNP1327	66.30	66300000
1	SNP1328	66.35	66350000
1	SNP1329	66.40	66400000
1	SNP1330	66.45	66450000
1	SNP1331	66.50	66500000
1	SNP1332	66.55	66550000
1	SNP1333	66.60	66600000
1	SNP1334	66.65	66650000
1	SNP1335	66.70	66700000
1	SNP1336	66.75	66750000
1	SNP1337	66.80	66800000
1	SNP1338	66.85	66850000
1	SNP1339	66.90	66900000
1	SNP1340	66.95	66950000
1	SNP1341	67.00	67000000
1	SNP1342	67.05	67050000
1	SNP1343	67.10	67100000
1	SNP1344	67.15	67150000
1	SNP1345	67.20	67200000
1	SNP1346	67.25	67250000
1	SNP1347	67.30	67300000
1	SNP1348	67.35	67350000
1	SNP1349	67.40	67400000
1	SNP1350	67.45	67450000
1	SNP1351	67.50	67500000
1	SNP1352	67.55	67550000
1	SNP1353	67.60	67600000
1	SNP1354	67.65	67650000
1	SNP1355	67.70	67700000
1	SNP1356	67.75	67750000
1	SNP1357	67.80	67800000
1	SNP1358	67.85	67850000
1	SNP1359	67.90	67900000
1	SNP1360	67.95	67950000
1	SNP1361	68.00	68000000
1	SNP1362	68.05	68050000
1	SNP1363	68.10	68100000
1	SNP1364	68.15	68150000
1	SNP1365	68.20	68200000
1	SNP1366	68.25	68250000
1	SNP1367	68.30	68300000
1	SNP1368	68.35	68350000
1	SNP1369	68.40	68400000
1	SNP1370	68.45	68450000
1	SNP1371	68.50	68500000
1	SNP1372	68.55	68550000
1	SNP1373	68.60	68600000
1	SNP1374	68.65	68650000
1	SNP1375	68.70	68700000
1	SNP1376	68.75	68750000
1	SNP1377	68.80	68800000
1	SNP1378	68.85	68850000
1	SNP1379	68.90	68900000
1	SNP1380	68.95	68950000
1	SNP1381	69.00	69000000
1	SNP1382	69.05	69050000
1	SNP1383	69.10	69100000
1	SNP1384	69.15	69150000
1	SNP1385	69.20	69200000
1	SNP1386	69.25	69250000
1	SNP1387	69.30	69300000
1	SNP1388	69.35	69350000
1	SNP1389	69.40	69400000
1	SNP1390	69.45	69450000
1	SNP1391	69.50	69500000
1	SNP1392	69.55	69550000
1	SNP1393	69.60	69600000
1	SNP1394	69.65	69650000
1	SNP1395	69.70	69700000
1	SNP1396	69.75	69750000
1	SNP1397	69.80	69800000
1	SNP1398	69.85	69850000
1	SNP1399	69.90	69900000
1	SNP1400	69.95	69950000
1	SNP1401	70.00	70000000
1	SNP1402	70.05	70050000
1	SNP1403	70.10	70100000
1	SNP1404	70.15	70150000
1	SNP1405	70.20	70200000
1	SNP1406	70.25	70250000
1	SNP1407	70.30	70300000
1	SNP1408	70.35	70350000
1	SNP1409	70.40	70400000
1	SNP1410	70.45	70450000
1	SNP1411	70.50	70500000
1	SNP1412	70.55	70550000
1	SNP1413	70.60	70600000
1	SNP1414	70.65	70650000
1	SNP1415	70.70	70700000
1	SNP1416	70.75	70750000
1	SNP1417	70.80	70800000
1	SNP1418	70.85	70850000
1	SNP1419	70.90	70900000
1	SNP1420	70.95	70950000
1	SNP1421	71.00	71000000
1	SNP1422	71.05	71050000
1	SNP1423	71.10	71100000
1	SNP1424	71.15	71150000
1	SNP1425	71.20	71200000
1	SNP1426	71.25	71250000
1	SNP1427	71.30	71300000
1	SNP1428	71.35	71350000
1	SNP1429	71.40	71400000
1	SNP1430	71.45	71450000
1	SNP1431	71.50	71500000
1	SNP1432	71.55	71550000
1	SNP1433	71.60	71600000
1	SNP1434	71.65	71650000
1	SNP1435	71.70	71700000
1	SNP1436	71.75	71750000
1	SNP1437	71.80	71800000
1	SNP1438	71.85	71850000
1	SNP1439	71.90	71900000
1	SNP1440	71.95	71950000
1	SNP1441	72.00	72000000
1	SNP1442	72.05	72050000
1	SNP1443	72.10	72100000
1	SNP1444	72.15	72150000
1	SNP1445	72.20	72200000
1	SNP1446	72.25	72250000
1	SNP1447	72.30	72300000
1	SNP1448	72.35	72350000
1	SNP1449	72.40	72400000
1	SNP1450	72.45	72450000
1	SNP1451	72.50	72500000
1	SNP1452	72.55	72550000
1	SNP1453	72.60	72600000
1	SNP1454	72.65	72650000
1	SNP1455	72.70	72700000
1	SNP1456	72.75	72750000
1	SNP1457	72.80	72800000
1	SNP1458	72.85	72850000
1	SNP1459	72.90	72900000
1	SNP1460	72.95	72950000
1	SNP1461	73.00	73000000
1	SNP1462	73.05	73050000
1	SNP1463	73.10	73100000
1	SNP1464	73.15	73150000
1	SNP1465	73.20	73200000
1	SNP1466	73.25	73250000
1	SNP1467	73.30	73300000
1	SNP1468	73.35	73350000
1	SNP1469	73.40	73400000
1	SNP1470	73.45	73450000
1	SNP1471	73.50	73500000
1	SNP1472	73.55	73550000
1	SNP1473	73.60	73600000
1	SNP1474	73.65	73650000
1	SNP1475	73.70	73700000
1	SNP1476	73.75	73750000
1	SNP1477	73.80	73800000
1	SNP1478	73.85	73850000
1	SNP1479	73.90	73900000
1	SNP1480	73.95	73950000
1	SNP1481	74.00	74000000
1	SNP1482	74.05	74050000
1	SNP1483	74.10	74100000
1	SNP1484	74.15	74150000
1	SNP1485	74.20	74200000
1	SNP1486	74.25	74250000
1	SNP1487	74.30	74300000
1	SNP1488	74.35	74350000
1	SNP1489	74.40	74400000
1	SNP1490	74.45	74450000
1	SNP1491	74.50	74500000
1	SNP1492	74.55	74550000
1	SNP1493	74.60	74600000
1	SNP1494	74.65	74650000
1	SNP1495	74.70	74700000
1	SNP1496	74.75	74750000
1	SNP1497	74.80	74800000
1	SNP1498	74.85	74850000
1	SNP1499	74.90	74900000
1	SNP1500	74.95	74950000
1	SNP1501	75.00	75000000
1	SNP1502	75.05	75050000
1	SNP1503	75.10	75100000
1	SNP1504	75.15	75150000
1	SNP1505	75.20	75200000
1	SNP1506	75.25	75250000
1	SNP1507	75.30	75300000
1	SNP1508	75.35	75350000
1	SNP1509	75.40	75400000
1	SNP1510	75.45	75450000
1	SNP1511	75.50	75500000
1	SNP1512	75.55	75550000
1	SNP1513	75.60	75600000
1	SNP1514	75.65	75650000
1	SNP1515	75.70	75700000
1	SNP1516	75.75	75750000
1	SNP1517	75.80	75800000
1	SNP1518	75.85	75850000
1	SNP1519	75.90	75900000
1	SNP1520	75.95	75950000
1	SNP1521	76.00	76000000
1	SNP1522	76.05	76050000
1	SNP1523	76.10	76100000
1	SNP1524	76.15	76150000
1	SNP1525	76.20	76200000
1	SNP1526	76.25	76250000
1	SNP1527	76.30	76300000
1	SNP1528	76.35	76350000
1	SNP1529	76.40	76400000
1	SNP1530	76.45	76450000
1	SNP1531	76.50	76500000
1	SNP1532	76.55	76550000
1	SNP1533	76.60	76600000
1	SNP1534	76.65	76650000
1	SNP1535	76.70	76700000
1	SNP1536	76.75	76750000
1	SNP1537	76.80	76800000
1	SNP1538	76.85	76850000
1	SNP1539	76.90	76900000
1	SNP1540	76.95	76950000
1	SNP1541	77.00	77000000
1	SNP1542	77.05	77050000
1	SNP1543	77.10	77100000
1	SNP1544	77.15	77150000
1	SNP1545	77.20	77200000
1	SNP1546	77.25	77250000
1	SNP1547	77.30	77300000
1	SNP1548	77.35	77350000
1	SNP1549	77.40	77400000
1	SNP1550	77.45	77450000
1	SNP1551	77.50	77500000
1	SNP1552	77.55	77550000
1	SNP1553	77.60	77600000
1	SNP1554	77.65	77650000
1	SNP1555	77.70	77700000
1	SNP1556	77.75	77750000
1	SNP1557	77.80	77800000
1	SNP1558	77.85	77850000
1	SNP1559	77.90	77900000
1	SNP1560	77.95	77950000
1	SNP1561	78.00	78000000
1	SNP1562	78.05	78050000
1	SNP1563	78.10	78100000
1	SNP1564	78.15	78150000
1	SNP1565	78.20	78200000
1	SNP1566	78.25	78250000
1	SNP1567	78.30	78300000
1	SNP1568	78.35	78350000
1	SNP1569	78.40	78400000
1	SNP1570	78.45	78450000
1	SNP1571	78.50	78500000
1	SNP1572	78.55	78550000
1	SNP1573	78.60	78600000
1	SNP1574	78.65	78650000
1	SNP1575	78.70	78700000
1	SNP1576	78.75	78750000
1	SNP1577	78.80	78800000
1	SNP1578	78.85	78850000
1	SNP1579	78.90	78900000
1	SNP1580	78.95	78950000
1	SNP1581	79.00	79000000
1	SNP1582	79.05	79050000
1	SNP1583	79.10	79100000
1	SNP1584	79.15	79150000
1	SNP1585	79.20	79200000
1	SNP1586	79.25	79250000
1	SNP1587	79.30	79300000
1	SNP1588	79.35	79350000
1	SNP1589	79.40	79400000
1	SNP1590	79.45	79450000
1	SNP1591	79.50	79500000
1	SNP1592	79.55	79550000
1	SNP1593	79.60	79600000
1	SNP1594	79.65	79650000
1	SNP1595	79.70	79700000
1	SNP1596	79.75	79750000
1	SNP1597	79.80	79800000
1	SNP1598	79.85	79850000
1	SNP1599	79.90	79900000
1	SNP1600	79.95	79950000
1	SNP1601	80.00	80000000
1	SNP1602	80.05	80050000
1	SNP1603	80.10	80100000
1	SNP1604	80.15	80150000
1	SNP1605	80.20	80200000
1	SNP1606	80.25	80250000
1	SNP1607	80.30	80300000
1	SNP1608	80.35	80350000
1	SNP1609	80.40	80400000
1	SNP1610	80.45	80450000
1	SNP1611	80.50	80500000
1	SNP1612	80.55	80550000
1	SNP1613	80.60	80600000
1	SNP1614	80.65	80650000
1	SNP1615	80.70	80700000
1	SNP1616	80.75	80750000
1	SNP1617	80.80	80800000
1	SNP1618	80.85	80850000
1	SNP1619	80.90	80900000
1	SNP1620	80.95	80950000
1	SNP1621	81.00	81000000
1	SNP1622	81.05	81050000
1	SNP1623	81.10	81100000
1	SNP1624	81.15	81150000
1	SNP1625	81.20	81200000
1	SNP1626	81.25	81250000
1	SNP1627	81.30	81300000
1	SNP1628	81.35	81350000
1	SNP1629	81.40	81400000
1	SNP1630	81.45	81450000
1	SNP1631	81.50	81500000
1	SNP1632	81.55	81550000
1	SNP1633	81.60	81600000
1	SNP1634	81.65	81650000
1	SNP1635	81.70	81700000
1	SNP1636	81.75	81750000
1	SNP1637	81.80	81800000
1	SNP1638	81.85	81850000
1	SNP1639	81.90	81900000
1	SNP1640	81.95	81950000
1	SNP1641	82.00	82000000
1	SNP1642	82.05	82050000
1	SNP1643	82.10	82100000
1	SNP1644	82.15	82150000
1	SNP1645	82.20	82200000
1	SNP1646	82.25	82250000
1	SNP1647	82.30	82300000
1	SNP1648	82.35	82350000
1	SNP1649	82.40	82400000
1	SNP1650	82.45	82450000
1	SNP1651	82.50	82500000
1	SNP1652	82.55	82550000
1	SNP1653	82.60	82600000
1	SNP1654	82.65	82650000
1	SNP1655	82.70	82700000
1	SNP1656	82.75	82750000
1	SNP1657	82.80	82800000
1	SNP1658	82.85	82850000
1	SNP1659	82.90	82900000
1	SNP1660	82.95	82950000
1	SNP1661	83.00	83000000
1	SNP1662	83.05	83050000
1	SNP1663	83.10	83100000
1	SNP1664	83.15	83150000
1	SNP1665	83.20	83200000
1	SNP1666	83.25	83250000
1	SNP1667	83.30	83300000
1	SNP1668	83.35	83350000
1	SNP1669	83.40	83400000
1	SNP1670	83.45	83450000
1	SNP1671	83.50	83500000
1	SNP1672	83.55	83550000
1	SNP1673	83.60	83600000
1	SNP1674	83.65	83650000
1	SNP1675	83.70	83700000
1	SNP1676	83.75	83750000
1	SNP1677	83.80	83800000
1	SNP1678	83.85	83850000
1	SNP1679	83.90	83900000
1	SNP1680	83.95	83950000
1	SNP1681	84.00	84000000
1	SNP1682	84.05	84050000
1	SNP1683	84.10	84100000
1	SNP1684	84.15	84150000
1	SNP1685	84.20	84200000
1	SNP1686	84.25	84250000
1	SNP1687	84.30	84300000
1	SNP1688	84.35	84350000
1	SNP1689	84.40	84400000
1	SNP1690	84.45	84450000
1	SNP1691	84.50	84500000
1	SNP1692	84.55	84550000
1	SNP1693	84.60	84600000
1	SNP1694	84.65	84650000
1	SNP1695	84.70	84700000
1	SNP1696	84.75	84750000
1	SNP1697	84.80	84800000
1	SNP1698	84.85	84850000
1	SNP1699	84.90	84900000
1	SNP1700	84.95	84950000
1	SNP1701	85.00	85000000
1	SNP1702	85.05	85050000
1	SNP1703	85.10	85100000
1	SNP1704	85.15	85150000
1	SNP1705	85.20	85200000
1	SNP1706	85.25	85250000
1	SNP1707	85.30	85300000
1	SNP1708	85.35	85350000
1	SNP1709	85.40	85400000
1	SNP1710	85.45	85450000
1	SNP1711	85.50	85500000
1	SNP1712	85.55	85550000
1	SNP1713	85.60	85600000
1	SNP1714	85.65	85650000
1	SNP1715	85.70	85700000
1	SNP1716	85.75	85750000
1	SNP1717	85.80	85800000
1	SNP1718	85.85	85850000
1	SNP1719	85.90	85900000
1	SNP1720	85.95	85950000
1	SNP1721	86.00	86000000
1	SNP1722	86.05	86050000
1	SNP1723	86.10	86100000
1	SNP1724	86.15	86150000
1	SNP1725	86.20	86200000
1	SNP1726	86.25	86250000
1	SNP1727	86.30	86300000
1	SNP1728	86.35	86350000
1	SNP1729	86.40	86400000
1	SNP1730	86.45	86450000
1	SNP1731	86.50	86500000
1	SNP1732	86.55	86550000
1	SNP1733	86.60	86600000
1	SNP1734	86.65	86650000
1	SNP1735	86.70	86700000
1	SNP1736	86.75	86750000
1	SNP1737	86.80	86800000
1	SNP1738	86.85	86850000
1	SNP1739	86.90	86900000
1	SNP1740	86.95	86950000
1	SNP1741	87.00	87000000
1	SNP1742	87.05	87050000
1	SNP1743	87.10	87100000
1	SNP1744	87.15	87150000
1	SNP1745	87.20	87200000
1	SNP1746	87.25	87250000
1	SNP1747	87.30	87300000
1	SNP1748	87.35	87350000
1	SNP1749	87.40	87400000
1	SNP1750	87.45	87450000
1	SNP1751	87.50	87500000
1	SNP1752	87.55	87550000
1	SNP1753	87.60	87600000
1	SNP1754	87.65	87650000
1	SNP1755	87.70	87700000
1	SNP1756	87.75	87750000
1	SNP1757	87.80	87800000
1	SNP1758	87.85	87850000
1	SNP1759	87.90	87900000
1	SNP1760	87.95	87950000
1	SNP1761	88.00	88000000
1	SNP1762	88.05	88050000
1	SNP1763	88.10	88100000
1	SNP1764	88.15	88150000
1	SNP1765	88.20	88200000
1	SNP1766	88.25	88250000
1	SNP1767	88.30	88300000
1	SNP1768	88.35	88350000
1	SNP1769	88.40	88400000
1	SNP1770	88.45	88450000
1	SNP1771	88.50	88500000
1	SNP1772	88.55	88550000
1	SNP1773	88.60	88600000
1	SNP1774	88.65	88650000
1	SNP1775	88.70	88700000
1	SNP1776	88.75	88750000
1	SNP1777	88.80	88800000
1	SNP1778	88.85	88850000
1	SNP1779	88.90	88900000
1	SNP1780	88.95	88950000
1	SNP1781	89.00	89000000
1	SNP1782	89.05	89050000
1	SNP1783	89.10	89100000
1	SNP1784	89.15	89150000
1	SNP1785	89.20	89200000
1	SNP1786	89.25	89250000
1	SNP1787	89.30	89300000
1	SNP1788	89.35	89350000
1	SNP1789	89.40	89400000
1	SNP1790	89.45	89450000
1	SNP1791	89.50	89500000
1	SNP1792	89.55	89550000
1	SNP1793	89.60	89600000
1	SNP1794	89.65	89650000
1	SNP1795	89.70	89700000
1	SNP1796	89.75	89750000
1	SNP1797	89.80	89800000
1	SNP1798	89.85	89850000
1	SNP1799	89.90	89900000
1	SNP1800	89.95	89950000
1	SNP1801	90.00	90000000
1	SNP1802	90.05	90050000
1	SNP1803	90.10	90100000
1	SNP1804	90.15	90150000
1	SNP1805	90.20	90200000
1	SNP1806	90.25	90250000
1	SNP1807	90.30	90300000
1	SNP1808	90.35	90350000
1	SNP1809	90.40	90400000
1	SNP1810	90.45	90450000
1	SNP1811	90.50	90500000
1	SNP1812	90.55	90550000
1	SNP1813	90.60	90600000
1	SNP1814	90.65	90650000
1	SNP1815	90.70	90700000
1	SNP1816	90.75	90750000
1	SNP1817	90.80	90800000
1	SNP1818	90.85	90850000
1	SNP1819	90.90	90900000
1	SNP1820	90.95	90950000
1	SNP1821	91.00	91000000
1	SNP1822	91.05	91050000
1	SNP1823	91.10	91100000
1	SNP1824	91.15	91150000
1	SNP1825	91.20	91200000
1	SNP1826	91.25	91250000
1	SNP1827	91.30	91300000
1	SNP1828	91.35	91350000
1	SNP1829	91.40	91400000
1	SNP1830	91.45	91450000
1	SNP1831	91.50	91500000
1	SNP1832	91.55	91550000
1	SNP1833	91.60	91600000
1	SNP1834	91.65	91650000
1	SNP1835	91.70	91700000
1	SNP1836	91.75	91750000
1	SNP1837	91.80	91800000
1	SNP1838	91.85	91850000
1	SNP1839	91.90	91900000
1	SNP1840	91.95	91950000
1	SNP1841	92.00	92000000
1	SNP1842	92.05	92050000
1	SNP1843	92.10	92100000
1	SNP1844	92.15	92150000
1	SNP1845	92.20	92200000
1	SNP1846	92.25	92250000
1	SNP1847	92.30	92300000
1	SNP1848	92.35	92350000
1	SNP1849	92.40	92400000
1	SNP1850	92.45	92450000
1	SNP1851	92.50	92500000
1	SNP1852	92.55	92550000
1	SNP1853	92.60	92600000
1	SNP1854	92.65	92650000
1	SNP1855	92.70	92700000
1	SNP1856	92.75	92750000
1	SNP1857	92.80	92800000
1	SNP1858	92.85	92850000
1	SNP1859	92.90	92900000
1	SNP1860	92.95	92950000
1	SNP1861	93.00	93000000
1	SNP1862	93.05	93050000
1	SNP1863	93.10	93100000
1	SNP1864	93.15	93150000
1	SNP1865	93.20	93200000
1	SNP1866	93.25	93250000
1	SNP1867	93.30	93300000
1	SNP1868	93.35	93350000
1	SNP1869	93.40	93400000
1	SNP1870	93.45	93450000
1	SNP1871	93.50	93500000
1	SNP1872	93.55	93550000
1	SNP1873	93.60	93600000
1	SNP1874	93.65	93650000
1	SNP1875	93.70	93700000
1	SNP1876	93.75	93750000
1	SNP1877	93.80	93800000
1	SNP1878	93.85	93850000
1	SNP1879	93.90	93900000
1	SNP1880	93.95	93950000
1	SNP1881	94.00	94000000
1	SNP1882	94.05	94050000
1	SNP1883	94.10	94100000
1	SNP1884	94.15	94150000
1	SNP1885	94.20	94200000
1	SNP1886	94.25	94250000
1	SNP1887	94.30	94300000
1	SNP1888	94.35	94350000
1	SNP1889	94.40	94400000
1	SNP1890	94.45	94450000
1	SNP1891	94.50	94500000
1	SNP1892	94.55	94550000
1	SNP1893	94.60	94600000
1	SNP1894	94.65	94650000
1	SNP1895	94.70	94700000
1	SNP1896	94.75	94750000
1	SNP1897	94.80	94800000
1	SNP1898	94.85	94850000
1	SNP1899	94.90	94900000
1	SNP1900	94.95	94950000
1	SNP1901	95.00	95000000
1	SNP1902	95.05	95050000
1	SNP1903	95.10	95100000
1	SNP1904	95.15	95150000
1	SNP1905	95.20	95200000
1	SNP1906	95.25	95250000
1	SNP1907	95.30	95300000
1	SNP1908	95.35	95350000
1	SNP1909	95.40	95400000
1	SNP1910	95.45	95450000
1	SNP1911	95.50	95500000
1	SNP1912	95.55	95550000
1	SNP1913	95.60	95600000
1	SNP1914	95.65	95650000
1	SNP1915	95.70	95700000
1	SNP1916	95.75	95750000
1	SNP1917	95.80	95800000
1	SNP1918	95.85	95850000
1	SNP1919	95.90	95900000
1	SNP1920	95.95	95950000
1	SNP1921	96.00	96000000
1	SNP1922	96.05	96050000
1	SNP1923	96.10	96100000
1	SNP1924	96.15	96150000
1	SNP1925	96.20	96200000
1	SNP1926	96.25	96250000
1	SNP1927	96.30	96300000
1	SNP1928	96.35	96350000
1	SNP1929	96.40	96400000
1	SNP1930	96.45	96450000
1	SNP1931	96.50	96500000
1	SNP1932	96.55	96550000
1	SNP1933	96.60	96600000
1	SNP1934	96.65	96650000
1	SNP1935	96.70	96700000
1	SNP1936	96.75	96750000
1	SNP1937	96.80	96800000
1	SNP1938	96.85	96850000
1	SNP1939	96.90	96900000
1	SNP1940	96.95	96950000
1	SNP1941	97.00	97000000
1	SNP1942	97.05	97050000
1	SNP1943	97.10	97100000
1	SNP1944	97.15	97150000
1	SNP1945	97.20	97200000
1	SNP1946	97.25	97250000
1	SNP1947	97.30	97300000
1	SNP1948	97.35	97350000
1	SNP1949	97.40	97400000
1	SNP1950	97.45	97450000
1	SNP1951	97.50	97500000
1	SNP1952	97.55	97550000
1	SNP1953	97.60	97600000
1	SNP1954	97.65	97650000
1	SNP1955	97.70	97700000
1	SNP1956	97.75	97750000
1	SNP1957	97.80	97800000
1	SNP1958	97.85	97850000
1	SNP1959	97.90	97900000
1	SNP1960	97.95	97950000
1	SNP1961	98.00	98000000
1	SNP1962	98.05	98050000
1	SNP1963	98.10	98100000
1	SNP1964	98.15	98150000
1	SNP1965	98.20	98200000
1	SNP1966	98.25	98250000
1	SNP1967	98.30	98300000
1	SNP1968	98.35	98350000
1	SNP1969	98.40	98400000
1	SNP1970	98.45	98450000
1	SNP1971	98.50	98500000
1	SNP1972	98.55	98550000
1	SNP1973	98.60	98600000
1	SNP1974	98.65	98650000
1	SNP1975	98.70	98700000
1	SNP1976	98.75	98750000
1	SNP1977	98.80	98800000
1	SNP1978	98.85	98850000
1	SNP1979	98.90	98900000
1	SNP1980	98.95	98950000
1	SNP1981	99.00	99000000
1	SNP1982	99.05	99050000
1	SNP1983	99.10	99100000
1	SNP1984	99.15	99150000
1	SNP1985	99.20	99200000
1	SNP1986	99.25	99250000
1	SNP1987	99.30	99300000
1	SNP1988	99.35	99350000
1	SNP1989	99.40	99400000
1	SNP1990	99.45	99450000
1	SNP1991	99.50	99500000
1	SNP1992	99.55	99550000
1	SNP1993	99.60	99600000
1	SNP1994	99.65	99650000
1	SNP1995	99.70	99700000
1	SNP1996	99.75	99750000
1	SNP1997	99.80	99800000
1	SNP1998	99.85	99850000
1	SNP1999	99.90	99900000
1	SNP2000	99.95	99950000
[truncated: 8,000 more rows]
